# Supplementary material for: 2-Methyl-N-o-tolyl­benzamide
Source: Acta Crystallogr Sect E Struct Rep Online. 2009 Dec 4;66(Pt 1):o19. doi: 10.1107/S1600536809050946 (PMC2980266; doi:10.1107/S1600536809050946)
Supplement: Supplementary file 1 [file e-66-00o19-sup1.cif]

##############################################################################
###                                                                        ###
###        Electronic paper (Acta Crystallographica Section E)             ###
###                                                                        ###
##############################################################################
#                                                                            #
# This CIF contains the data in a paper accepted for publication in Acta     #
# Crystallographica Section E. It conforms to the requirements of Notes      #
# for Authors for Section E, and has been peer reviewed under the auspices   #
# of the IUCr Commission on Journals.                                        #
#                                                                            #
# Full details of the Crystallographic Information File format               #
# are given in the paper "The Crystallographic Information File (CIF):       #
# a New Standard Archive File for Crystallography" by S. R. Hall, F. H.      #
# Allen and I. D. Brown [Acta Cryst. (1991), A47, 655-685].                  #
#                                                                            #
# The current version of the core CIF dictionary is obtainable from          #
# ftp://ftp.iucr.org/pub/cif_core.dic. The current version number is 2.4.    #
#                                                                            #
# Software is freely available for graphical display of the structure(s) in  #
# this CIF.  For information consult the CIF home page http://www.iucr.org/  #
# cif/home.html                                                              #
#                                                                            #
# This file may be used for bona fide research purposes within the           #
# scientific community so long as proper attribution is given to the journal # 
# article from which it was obtained.                                        #
#                                                                            #
##############################################################################
                                             
data_global
_audit_creation_method     SHELXL-97
_journal_date_recd_electronic     2009-11-25
_journal_date_accepted     2009-11-26
_journal_name_full     'Acta Crystallographica, Section E'
_journal_year     2010
_journal_volume     66
_journal_issue      1
_journal_page_first     o19
_journal_page_last     o19
_journal_paper_category     QO
_journal_coeditor_code     TK2588
_publ_contact_author_name     'Dr Aamer Saeed'
_publ_contact_author_address
;
Department of Chemistry,
Quaid-I-Azam University,
Islamabad 45320,
Pakistan
;
_publ_contact_author_email     'aamersaeed@yahoo.com'
_publ_contact_author_fax     '+92 51 90643231'
_publ_contact_author_phone     '+92 51 90642241'
_publ_section_title
;
2-Methyl-<i>N</i>-<i>o</i>-tolylbenzamide
;
loop_
    _publ_author_name
    _publ_author_address
    'Saeed, Aamer'
;
Department of Chemistry,
Quaid-i-Azam University,
Islamabad 45320,
Pakistan
;
    'Khera, Rasheed Ahmad'
;
Department of Chemistry,
Quaid-i-Azam University,
Islamabad 45320,
Pakistan
;
    'Siddiq, Muhammad'
;
Department of Chemistry,
Quaid-i-Azam University,
Islamabad 45320,
Pakistan
;
    'Simpson, Jim'
;
Department of Chemistry
University of Otago
PO Box 56
Dunedin
New Zealand
;
data_I
_chemical_name_systematic
;
2-Methyl-<i>N</i>-<i>o</i>-tolylbenzamide
;
_chemical_formula_moiety     'C15 H15 N O'
_chemical_formula_sum     'C15 H15 N O'
_chemical_formula_iupac     'C15 H15 N O'
_chemical_formula_weight     225.28
_symmetry_cell_setting     monoclinic
_symmetry_space_group_name_H-M     'P 21/n'
_symmetry_space_group_name_Hall     '-P 2yn'
loop_
    _symmetry_equiv_pos_as_xyz
    'x, y, z'
    '-x+1/2, y+1/2, -z+1/2'
    '-x, -y, -z'
    'x-1/2, -y-1/2, z-1/2'
_cell_length_a     4.9340(4)
_cell_length_b     23.639(2)
_cell_length_c     10.0228(8)
_cell_angle_alpha     90
_cell_angle_beta     91.184(4)
_cell_angle_gamma     90
_cell_volume     1168.75(17)
_cell_formula_units_Z     4
_cell_measurement_reflns_used     4591
_cell_measurement_theta_min     2.2
_cell_measurement_theta_max     31.3
_cell_measurement_temperature     89(2)
_exptl_crystal_description     'triangular'
_exptl_crystal_colour     'colourless'
_exptl_crystal_size_max     0.59
_exptl_crystal_size_mid     0.23
_exptl_crystal_size_min     0.13
_exptl_crystal_density_diffrn     1.280
_exptl_crystal_density_meas     ?
_exptl_crystal_density_method     'not measured'
_exptl_crystal_F_000     480
_exptl_absorpt_coefficient_mu     0.080
_exptl_absorpt_correction_type     multi-scan
_exptl_absorpt_process_details     '(SADABS; Bruker, 2006)'
_exptl_absorpt_correction_T_min     0.762
_exptl_absorpt_correction_T_max     1.000
_exptl_special_details
;
;
_diffrn_ambient_temperature     89(2)
_diffrn_radiation_type     MoK\a
_diffrn_radiation_wavelength     0.71073
_diffrn_radiation_source     'fine-focus sealed tube'
_diffrn_radiation_monochromator     graphite
_diffrn_measurement_device_type     'Bruker APEXII CCD area-detector'
_diffrn_measurement_method     '\w scans'
_diffrn_detector_area_resol_mean     ?
_diffrn_reflns_number     19815
_diffrn_reflns_av_R_equivalents     0.064
_diffrn_reflns_av_sigmaI/netI     0.048
_diffrn_reflns_theta_min     2.2
_diffrn_reflns_theta_max     31.4
_diffrn_reflns_theta_full     31.0
_diffrn_measured_fraction_theta_max     0.987
_diffrn_measured_fraction_theta_full     0.994
_diffrn_reflns_limit_h_min     -7
_diffrn_reflns_limit_h_max     7
_diffrn_reflns_limit_k_min     -33
_diffrn_reflns_limit_k_max     22
_diffrn_reflns_limit_l_min     -14
_diffrn_reflns_limit_l_max     14
_diffrn_standards_number     0
_diffrn_standards_interval_count     ?
_diffrn_standards_interval_time     ?
_diffrn_standards_decay_%     ?
_refine_special_details
;
Refinement of <i>F</i>^2^ against ALL reflections. The weighted <i>R</i>-factor
<i>wR</i> and goodness of fit <i>S</i> are based on <i>F</i>^2^, conventional
<i>R</i>-factors <i>R</i> are based on <i>F</i>, with <i>F</i> set to zero for
negative <i>F</i>^2^. The threshold expression of <i>F</i>^2^ >
\s(<i>F</i>^2^) is used only for calculating <i>R</i>-factors(gt) <i>etc</i>.
and is not relevant to the choice of reflections for refinement.
<i>R</i>-factors based on <i>F</i>^2^ are statistically about twice as large
as those based on <i>F</i>, and <i>R</i>- factors based on ALL data will be
even larger.
;
_reflns_number_total     3831
_reflns_number_gt     3010
_reflns_threshold_expression     I>2\s(I)
_refine_ls_structure_factor_coef     Fsqd
_refine_ls_matrix_type     full
_refine_ls_R_factor_all     0.070
_refine_ls_R_factor_gt     0.055
_refine_ls_wR_factor_gt     0.157
_refine_ls_wR_factor_ref     0.168
_refine_ls_goodness_of_fit_ref     1.09
_refine_ls_restrained_S_all     1.09
_refine_ls_number_reflns     3831
_refine_ls_number_parameters     156
_refine_ls_number_restraints     0
_refine_ls_hydrogen_treatment     constr
_refine_ls_weighting_scheme     calc
_refine_ls_weighting_details
         'calc w=1/[\s^2^(Fo^2^)+(0.0962P)^2^+0.1512P] where P=(Fo^2^+2Fc^2^)/3'
_atom_sites_solution_hydrogens     geom
_atom_sites_solution_primary     direct
_atom_sites_solution_secondary     difmap
_refine_ls_shift/su_max     ?
_refine_ls_shift/su_max_lt     0.001
_refine_ls_shift/su_mean     0.000
_refine_diff_density_max     0.80
_refine_diff_density_min     -0.33
_refine_ls_extinction_method     none
_refine_ls_extinction_coef     ?
loop_
    _atom_type_symbol
    _atom_type_description
    _atom_type_scat_dispersion_real
    _atom_type_scat_dispersion_imag
    _atom_type_scat_source
    'C' 'C' 0.0033 0.0016
                         'International Tables Vol C Tables 4.2.6.8 and 6.1.1.4'
    'H' 'H' 0.0000 0.0000
                         'International Tables Vol C Tables 4.2.6.8 and 6.1.1.4'
    'N' 'N' 0.0061 0.0033
                         'International Tables Vol C Tables 4.2.6.8 and 6.1.1.4'
    'O' 'O' 0.0106 0.0060
                         'International Tables Vol C Tables 4.2.6.8 and 6.1.1.4'
_computing_data_collection     'APEX2 (Bruker, 2006)'
_computing_cell_refinement     'APEX2 and SAINT (Bruker, 2006)'
_computing_data_reduction     'SAINT (Bruker, 2006)'
_computing_structure_solution
;
SHELXS97 (Sheldrick, 2008) and TITAN (Hunter & Simpson, 1999)
;
_computing_structure_refinement
;
SHELXL97 (Sheldrick, 2008) and TITAN (Hunter & Simpson, 1999)
;
_computing_molecular_graphics
;
SHELXTL (Sheldrick, 2008) and Mercury (Macrae <i>et al.</i>,
2006)
;
_computing_publication_material
;
SHELXL97 (Sheldrick, 2008), enCIFer (Allen <i>et al.</i>,
2004), PLATON (Spek, 2009)
and publCIF (Westrip, 2009)
;
loop_
    _atom_site_type_symbol
    _atom_site_label
    _atom_site_fract_x
    _atom_site_fract_y
    _atom_site_fract_z
    _atom_site_U_iso_or_equiv
    _atom_site_adp_type
    _atom_site_calc_flag
    _atom_site_refinement_flags
    _atom_site_occupancy
    _atom_site_disorder_assembly
    _atom_site_disorder_group
    N N1 -0.0409(2) 0.11397(4) 0.02480(10) 0.0144(2) Uani d . 1 . .
    H H1N -0.2109 0.1224 0.0407 0.017 Uiso calc R 1 . .
    C C1 0.1521(2) 0.13178(5) 0.11331(11) 0.0135(2) Uani d . 1 . .
    O O1 0.39796(17) 0.12286(4) 0.09903(9) 0.0201(2) Uani d . 1 . .
    C C2 0.0510(2) 0.16434(5) 0.23088(11) 0.0125(2) Uani d . 1 . .
    C C3 0.1575(2) 0.15349(5) 0.35932(12) 0.0132(2) Uani d . 1 . .
    C C31 0.3642(2) 0.10786(5) 0.38777(13) 0.0181(3) Uani d . 1 . .
    H H31A 0.5405 0.1197 0.3542 0.027 Uiso calc R 1 . .
    H H31B 0.3072 0.0728 0.3433 0.027 Uiso calc R 1 . .
    H H31C 0.3791 0.1015 0.4843 0.027 Uiso calc R 1 . .
    C C4 0.0611(2) 0.18607(5) 0.46491(12) 0.0173(2) Uani d . 1 . .
    H H4 0.1289 0.1791 0.5528 0.021 Uiso calc R 1 . .
    C C5 -0.1310(3) 0.22825(5) 0.44439(13) 0.0201(3) Uani d . 1 . .
    H H5 -0.1926 0.2498 0.5177 0.024 Uiso calc R 1 . .
    C C6 -0.2333(3) 0.23888(5) 0.31665(14) 0.0201(3) Uani d . 1 . .
    H H6 -0.3640 0.2679 0.3021 0.024 Uiso calc R 1 . .
    C C7 -0.1427(2) 0.20680(5) 0.21060(13) 0.0160(2) Uani d . 1 . .
    H H7 -0.2131 0.2138 0.1232 0.019 Uiso calc R 1 . .
    C C8 0.0152(2) 0.08234(5) -0.09270(11) 0.0127(2) Uani d . 1 . .
    C C9 -0.1221(2) 0.09560(5) -0.21238(12) 0.0132(2) Uani d . 1 . .
    C C91 -0.3265(2) 0.14277(5) -0.22165(13) 0.0171(2) Uani d . 1 . .
    H H91A -0.3488 0.1547 -0.3149 0.026 Uiso calc R 1 . .
    H H91B -0.2630 0.1749 -0.1676 0.026 Uiso calc R 1 . .
    H H91C -0.5008 0.1295 -0.1885 0.026 Uiso calc R 1 . .
    C C10 -0.0626(2) 0.06309(5) -0.32468(12) 0.0175(3) Uani d . 1 . .
    H H10 -0.1525 0.0713 -0.4072 0.021 Uiso calc R 1 . .
    C C11 0.1242(3) 0.01915(5) -0.31890(13) 0.0196(3) Uani d . 1 . .
    H H11 0.1618 -0.0021 -0.3968 0.024 Uiso calc R 1 . .
    C C12 0.2556(2) 0.00638(5) -0.19899(12) 0.0175(2) Uani d . 1 . .
    H H12 0.3828 -0.0238 -0.1945 0.021 Uiso calc R 1 . .
    C C13 0.2009(2) 0.03771(5) -0.08573(12) 0.0154(2) Uani d . 1 . .
    H H13 0.2896 0.0288 -0.0034 0.018 Uiso calc R 1 . .
loop_
    _atom_site_aniso_label
    _atom_site_aniso_U_11
    _atom_site_aniso_U_22
    _atom_site_aniso_U_33
    _atom_site_aniso_U_12
    _atom_site_aniso_U_13
    _atom_site_aniso_U_23
    N1 0.0129(4) 0.0156(5) 0.0146(5) 0.0006(3) 0.0006(3) -0.0028(3)
    C1 0.0161(5) 0.0119(5) 0.0125(5) -0.0027(4) 0.0006(4) 0.0005(4)
    O1 0.0119(4) 0.0272(5) 0.0213(5) 0.0003(3) 0.0014(3) -0.0051(3)
    C2 0.0118(5) 0.0111(5) 0.0147(5) -0.0022(3) 0.0016(4) -0.0014(4)
    C3 0.0119(5) 0.0124(5) 0.0152(5) -0.0014(4) 0.0011(4) -0.0016(4)
    C31 0.0164(6) 0.0188(5) 0.0192(6) 0.0022(4) -0.0003(4) 0.0010(4)
    C4 0.0177(6) 0.0177(6) 0.0164(6) -0.0020(4) 0.0013(4) -0.0045(4)
    C5 0.0211(6) 0.0157(5) 0.0238(6) -0.0007(4) 0.0061(5) -0.0082(4)
    C6 0.0173(6) 0.0124(5) 0.0307(7) 0.0027(4) 0.0027(5) -0.0023(4)
    C7 0.0141(5) 0.0132(5) 0.0208(6) -0.0011(4) -0.0014(4) 0.0010(4)
    C8 0.0127(5) 0.0123(5) 0.0131(5) -0.0015(4) 0.0019(4) -0.0005(4)
    C9 0.0114(5) 0.0128(5) 0.0153(5) -0.0007(4) 0.0008(4) 0.0001(4)
    C91 0.0150(5) 0.0165(5) 0.0197(6) 0.0030(4) 0.0002(4) 0.0017(4)
    C10 0.0188(6) 0.0194(6) 0.0143(5) 0.0016(4) -0.0021(4) -0.0022(4)
    C11 0.0227(6) 0.0186(6) 0.0178(6) 0.0019(4) 0.0020(5) -0.0059(4)
    C12 0.0166(6) 0.0148(5) 0.0211(6) 0.0035(4) 0.0014(4) -0.0012(4)
    C13 0.0147(5) 0.0152(5) 0.0162(6) 0.0008(4) -0.0011(4) 0.0005(4)
_geom_special_details
;
All e.s.d.'s (except the e.s.d. in the dihedral angle between two l.s. planes)
are estimated using the full covariance matrix. The cell e.s.d.'s are taken
into account individually in the estimation of e.s.d.'s in distances, angles
and torsion angles; correlations between e.s.d.'s in cell parameters are only
used when they are defined by crystal symmetry. An approximate (isotropic)
treatment of cell e.s.d.'s is used for estimating e.s.d.'s involving l.s.
planes.
;
loop_
    _geom_bond_atom_site_label_1
    _geom_bond_atom_site_label_2
    _geom_bond_site_symmetry_2
    _geom_bond_distance
    _geom_bond_publ_flag
    N1 C1 . 1.3553(15) ?
    N1 C8 . 1.4270(14) ?
    N1 H1N . 0.8800 ?
    C1 O1 . 1.2423(14) ?
    C1 C2 . 1.5013(16) ?
    C2 C7 . 1.3979(16) ?
    C2 C3 . 1.4040(16) ?
    C3 C4 . 1.4000(16) ?
    C3 C31 . 1.5074(16) ?
    C31 H31A . 0.9800 ?
    C31 H31B . 0.9800 ?
    C31 H31C . 0.9800 ?
    C4 C5 . 1.3881(17) ?
    C4 H4 . 0.9500 ?
    C5 C6 . 1.3893(19) ?
    C5 H5 . 0.9500 ?
    C6 C7 . 1.3872(17) ?
    C6 H6 . 0.9500 ?
    C7 H7 . 0.9500 ?
    C8 C13 . 1.3980(16) ?
    C8 C9 . 1.4007(16) ?
    C9 C10 . 1.3989(16) ?
    C9 C91 . 1.5054(16) ?
    C91 H91A . 0.9800 ?
    C91 H91B . 0.9800 ?
    C91 H91C . 0.9800 ?
    C10 C11 . 1.3891(17) ?
    C10 H10 . 0.9500 ?
    C11 C12 . 1.3869(18) ?
    C11 H11 . 0.9500 ?
    C12 C13 . 1.3867(17) ?
    C12 H12 . 0.9500 ?
    C13 H13 . 0.9500 ?
loop_
    _geom_angle_atom_site_label_1
    _geom_angle_atom_site_label_2
    _geom_angle_atom_site_label_3
    _geom_angle_site_symmetry_1
    _geom_angle_site_symmetry_3
    _geom_angle
    _geom_angle_publ_flag
    C1 N1 C8 . . 123.87(10) ?
    C1 N1 H1N . . 118.1 ?
    C8 N1 H1N . . 118.1 ?
    O1 C1 N1 . . 123.13(11) ?
    O1 C1 C2 . . 121.24(10) ?
    N1 C1 C2 . . 115.62(10) ?
    C7 C2 C3 . . 120.41(10) ?
    C7 C2 C1 . . 119.42(10) ?
    C3 C2 C1 . . 120.12(10) ?
    C4 C3 C2 . . 117.78(10) ?
    C4 C3 C31 . . 119.32(11) ?
    C2 C3 C31 . . 122.89(10) ?
    C3 C31 H31A . . 109.5 ?
    C3 C31 H31B . . 109.5 ?
    H31A C31 H31B . . 109.5 ?
    C3 C31 H31C . . 109.5 ?
    H31A C31 H31C . . 109.5 ?
    H31B C31 H31C . . 109.5 ?
    C5 C4 C3 . . 121.65(12) ?
    C5 C4 H4 . . 119.2 ?
    C3 C4 H4 . . 119.2 ?
    C4 C5 C6 . . 120.02(11) ?
    C4 C5 H5 . . 120.0 ?
    C6 C5 H5 . . 120.0 ?
    C7 C6 C5 . . 119.38(11) ?
    C7 C6 H6 . . 120.3 ?
    C5 C6 H6 . . 120.3 ?
    C6 C7 C2 . . 120.75(11) ?
    C6 C7 H7 . . 119.6 ?
    C2 C7 H7 . . 119.6 ?
    C13 C8 C9 . . 121.08(10) ?
    C13 C8 N1 . . 119.50(10) ?
    C9 C8 N1 . . 119.40(10) ?
    C10 C9 C8 . . 117.42(10) ?
    C10 C9 C91 . . 120.57(10) ?
    C8 C9 C91 . . 122.01(10) ?
    C9 C91 H91A . . 109.5 ?
    C9 C91 H91B . . 109.5 ?
    H91A C91 H91B . . 109.5 ?
    C9 C91 H91C . . 109.5 ?
    H91A C91 H91C . . 109.5 ?
    H91B C91 H91C . . 109.5 ?
    C11 C10 C9 . . 121.81(11) ?
    C11 C10 H10 . . 119.1 ?
    C9 C10 H10 . . 119.1 ?
    C12 C11 C10 . . 119.79(11) ?
    C12 C11 H11 . . 120.1 ?
    C10 C11 H11 . . 120.1 ?
    C11 C12 C13 . . 119.84(11) ?
    C11 C12 H12 . . 120.1 ?
    C13 C12 H12 . . 120.1 ?
    C12 C13 C8 . . 120.05(11) ?
    C12 C13 H13 . . 120.0 ?
    C8 C13 H13 . . 120.0 ?
loop_
    _geom_hbond_atom_site_label_D
    _geom_hbond_atom_site_label_H
    _geom_hbond_atom_site_label_A
    _geom_hbond_site_symmetry_A
    _geom_hbond_distance_DH
    _geom_hbond_distance_HA
    _geom_hbond_distance_DA
    _geom_hbond_angle_DHA
    N1 H1N O1 1_455 0.88 2.03 2.8891(13) 166
    C31 H31A Cg1 1_655 0.98 2.76 3.6522(12) 152
    C91 H91C Cg2 1_455 0.98 2.83 3.6999(12) 148
