# Supplementary material for: 2-Methyl-N-o-tolyl­benzamide
Source: Acta Crystallogr Sect E Struct Rep Online. 2009 Dec 4;66(Pt 1):o19. doi: 10.1107/S1600536809050946 (PMC2980266; doi:10.1107/S1600536809050946)
Supplement: Supplementary file 2 [file e-66-00o19-Isup2.hkl]

# 
# h,k,l, Fc-squared, Fo-squared, sigma(Fo-squared) and status flag 
# 
data_I
_shelx_title ' ra94 in P2(1)/n' 
_shelx_refln_list_code          4 
_shelx_F_calc_maximum      161.47 
_exptl_crystal_F_000       480.00 
_reflns_d_resolution_high  0.6816 
 
loop_ 
 _symmetry_equiv_pos_as_xyz 
 'x, y, z' 
 '-x+1/2, y+1/2, -z+1/2' 
 '-x, -y, -z' 
 'x-1/2, -y-1/2, z-1/2' 
 
_cell_length_a     4.9340 
_cell_length_b    23.6389 
_cell_length_c    10.0228 
_cell_angle_alpha  90.000 
_cell_angle_beta   91.184 
_cell_angle_gamma  90.000 
 
_shelx_F_squared_multiplier     1.000 
 
loop_ 
 _refln_index_h 
 _refln_index_k 
 _refln_index_l 
 _refln_F_squared_calc 
 _refln_F_squared_meas 
 _refln_F_squared_sigma 
 _refln_observed_status 
   2   0   0       24.67       18.79      1.23 o 
   4   0   0      616.58      632.23     15.30 o 
   6   0   0       10.61       10.38      5.19 o 
   1   1   0     6476.48     6296.82    132.28 o 
   2   1   0      353.42      326.07      4.64 o 
   3   1   0       14.84       16.23      1.18 o 
   4   1   0        9.39        4.78      1.62 o 
   5   1   0       30.76       25.84      3.07 o 
   6   1   0      154.74      129.61     41.03 o 
   7   1   0        1.88        7.92      6.40 o 
   1   2   0      758.53      695.55      9.48 o 
   2   2   0        4.32        4.63      0.53 o 
   3   2   0      228.90      226.27      4.69 o 
   4   2   0       62.37       67.31      2.93 o 
   5   2   0       16.88       11.94      2.11 o 
   6   2   0        7.10        7.73      2.88 o 
   7   2   0        0.31        8.56      7.76 o 
   1   3   0      830.28      711.50     89.88 o 
   2   3   0      139.37      119.63      2.24 o 
   3   3   0       68.59       80.95      2.31 o 
   4   3   0      764.74      786.72     15.40 o 
   5   3   0        2.36        3.45      2.33 o 
   6   3   0        6.25        5.51      3.92 o 
   7   3   0        6.91       12.76      5.86 o 
   1   4   0      710.57      751.61      9.23 o 
   2   4   0     2747.93     2978.67     46.02 o 
   3   4   0      762.50      870.89     15.96 o 
   4   4   0      384.08      406.31      6.92 o 
   5   4   0      198.49      215.20      7.53 o 
   6   4   0      130.72      139.68      9.01 o 
   7   4   0       12.05       13.59      4.36 o 
   1   5   0      912.25     1004.67      9.75 o 
   2   5   0     1287.39     1529.87     22.54 o 
   3   5   0      990.42     1120.09     16.17 o 
   4   5   0       51.25       41.83      2.09 o 
   5   5   0      146.80      154.75      5.73 o 
   6   5   0        3.65        4.74      4.79 o 
   7   5   0        0.07        1.97      3.61 o 
   0   6   0        0.08        0.44      0.19 o 
   1   6   0      472.98      446.09      4.51 o 
   2   6   0      306.43      307.45      7.59 o 
   3   6   0      326.20      288.73     36.14 o 
   4   6   0        2.47        3.06      1.39 o 
   5   6   0      259.47      236.87      7.11 o 
   6   6   0        0.00        1.27      2.87 o 
   7   6   0       79.60       94.61     14.33 o 
   1   7   0     1834.61     1956.92     18.45 o 
   2   7   0     5125.57     5461.98     77.14 o 
   3   7   0       17.21       18.30      1.82 o 
   4   7   0       61.97       51.31      3.06 o 
   5   7   0        2.87        4.79      1.68 o 
   6   7   0        0.64        2.85      2.16 o 
   7   7   0        0.43        4.38      7.40 o 
   0   8   0     4802.70     4855.00     42.99 o 
   1   8   0     3542.93     4005.66     39.49 o 
   2   8   0      870.64      931.59     15.23 o 
   3   8   0      132.52      152.77      4.49 o 
   4   8   0      127.98      120.00      5.50 o 
   5   8   0        7.97        8.07      1.89 o 
   6   8   0        0.32        0.19      2.12 o 
   7   8   0        2.85       -3.14      4.11 o 
   1   9   0      217.19      246.61      3.01 o 
   2   9   0     1246.87     1473.27     19.92 o 
   3   9   0       42.26       47.05      2.68 o 
   4   9   0      505.25      468.32      9.34 o 
   5   9   0        8.97       15.54      2.30 o 
   6   9   0      112.93      102.19      6.27 o 
   0  10   0      129.56      118.46      2.08 o 
   1  10   0      127.44      114.04      1.92 o 
   2  10   0      331.06      331.05      5.26 o 
   3  10   0        0.32        0.54      0.89 o 
   4  10   0       28.93       20.29      2.25 o 
   5  10   0      159.78      136.95      5.18 o 
   6  10   0       24.28       19.62      3.41 o 
   1  11   0      378.97      419.55      5.78 o 
   2  11   0      874.09      887.22     12.09 o 
   3  11   0      379.26      397.88      8.43 o 
   4  11   0       17.03       16.54      2.11 o 
   5  11   0       36.13       39.14      3.14 o 
   6  11   0       12.36        4.91      2.59 o 
   0  12   0       44.62       42.96      1.63 o 
   1  12   0     1124.06     1200.22     13.52 o 
   2  12   0        2.27        7.62      0.93 o 
   3  12   0        8.81        2.45      1.22 o 
   4  12   0      394.84      364.32      8.69 o 
   5  12   0       12.15       10.18      2.15 o 
   6  12   0       25.69       26.00      3.74 o 
   1  13   0      377.47      445.04      6.65 o 
   2  13   0       74.22       64.77      2.09 o 
   3  13   0       26.60       38.08      3.36 o 
   4  13   0      396.87      348.45      8.49 o 
   5  13   0       95.08      113.05      6.06 o 
   6  13   0       11.64       10.87      3.03 o 
   0  14   0        6.39        3.36      0.71 o 
   1  14   0       45.28       35.21      1.65 o 
   2  14   0       85.92       83.89      3.11 o 
   3  14   0        2.97        5.15      1.33 o 
   4  14   0        6.69        7.94      2.02 o 
   5  14   0       66.39       56.01      4.56 o 
   6  14   0       66.14       71.43      6.43 o 
   1  15   0      127.46      147.36      3.34 o 
   2  15   0      430.90      404.02      6.76 o 
   3  15   0       26.67       24.40      2.22 o 
   4  15   0        9.66        7.74      1.87 o 
   5  15   0        5.43        7.16      2.77 o 
   6  15   0        1.44        3.39      2.68 o 
   0  16   0       26.53       26.36      1.68 o 
   1  16   0       13.86       20.86      1.45 o 
   2  16   0       53.48       40.61      2.20 o 
   3  16   0       14.93       23.70      2.09 o 
   4  16   0      102.08       84.70      3.78 o 
   5  16   0       78.01       65.04      5.60 o 
   6  16   0      189.56      206.83      8.60 o 
   1  17   0        6.47       11.09      1.18 o 
   2  17   0      239.86      245.77      5.80 o 
   3  17   0      164.97      136.86      4.42 o 
   4  17   0        0.03        0.44      1.34 o 
   5  17   0       21.64       22.70      5.07 o 
   6  17   0      145.70      160.11      8.33 o 
   0  18   0       30.78       28.48      1.89 o 
   1  18   0       35.65       30.85      2.83 o 
   2  18   0       64.41       55.77      3.50 o 
   3  18   0      200.17      179.67      5.18 o 
   4  18   0        0.02        0.85      1.32 o 
   5  18   0       61.34       60.88      5.44 o 
   6  18   0       99.71      123.26      8.19 o 
   1  19   0        4.59        6.05      1.22 o 
   2  19   0      243.85      219.65      5.63 o 
   3  19   0        1.98        2.29      1.22 o 
   4  19   0        4.99        1.83      1.66 o 
   5  19   0       18.46       20.62      4.74 o 
   6  19   0       57.40       70.42      9.43 o 
   0  20   0       20.75       31.29      2.32 o 
   1  20   0       73.22       76.65      3.26 o 
   2  20   0      260.28      225.80      5.83 o 
   3  20   0       57.96       41.99      2.89 o 
   4  20   0        0.01        2.11      1.77 o 
   5  20   0       35.83       43.63      5.78 o 
   1  21   0       14.23       10.05      1.67 o 
   2  21   0      105.52       92.09      5.04 o 
   3  21   0       35.04       25.35      2.79 o 
   4  21   0        0.05        0.39      1.73 o 
   5  21   0       40.29       51.20      4.77 o 
   0  22   0       21.37       19.12      2.25 o 
   1  22   0      115.93      106.14      3.98 o 
   2  22   0      121.82      110.88      5.28 o 
   3  22   0       12.91        9.18      1.75 o 
   4  22   0        9.28        4.53      2.09 o 
   5  22   0       24.38       25.63      3.62 o 
   1  23   0       10.18        9.08      1.68 o 
   2  23   0        9.65        8.78      1.74 o 
   3  23   0       12.62        8.61      1.96 o 
   4  23   0        0.03        0.63      1.93 o 
   5  23   0       22.23       23.51      3.73 o 
   0  24   0        0.72        0.99      3.07 o 
   1  24   0        0.10        0.94      1.28 o 
   2  24   0        0.02        0.07      1.33 o 
   3  24   0       53.84       55.94      4.25 o 
   4  24   0      140.25      121.92      6.29 o 
   5  24   0      134.20      144.54      8.71 o 
   1  25   0        4.99        3.95      1.68 o 
   2  25   0        0.02        1.03      1.46 o 
   3  25   0        0.07       -0.76      1.76 o 
   4  25   0       48.71       46.81      4.81 o 
   5  25   0      295.84      341.20     23.91 o 
   1  26   0       12.69       10.13      2.22 o 
   2  26   0        0.01        0.77      1.58 o 
   3  26   0       36.26       37.99      3.86 o 
   4  26   0      144.33      153.71      8.81 o 
   1  27   0       24.89       27.23      3.32 o 
   2  27   0        3.33        1.83      2.02 o 
   3  27   0      124.06      128.96      7.01 o 
   4  27   0       10.27       14.84      3.45 o 
   1  28   0      216.85      220.98      7.56 o 
   2  28   0       64.56       68.72      4.83 o 
   3  28   0        1.21        2.83      2.61 o 
   4  28   0       27.62       34.46      7.93 o 
   1  29   0       36.45       40.28      4.40 o 
   2  29   0       19.71       18.03      3.42 o 
   3  29   0        5.20        4.44      3.05 o 
   1  30   0       11.01        7.72      2.93 o 
   2  30   0       81.21       79.62      6.19 o 
   3  30   0        8.95        9.63      4.16 o 
   1  31   0       14.12        8.16      4.67 o 
   2  31   0       11.89       11.59      3.41 o 
   3  31   0       91.34       91.03      8.63 o 
   2  32   0        2.36        3.22      3.61 o 
   2  33   0       22.59       23.77      5.33 o 
  -7   0   1      160.41      143.53     50.18 o 
  -5   0   1       54.63       69.10     10.25 o 
  -3   0   1     2541.89     2929.45     41.63 o 
  -1   0   1       17.00        6.05      0.55 o 
   1   0   1       76.09       51.13     12.90 o 
   3   0   1      638.67      615.96     14.08 o 
   5   0   1      618.65      663.92     20.42 o 
   7   0   1        5.51       11.20     14.89 o 
  -7   1   1       53.73       50.80      5.85 o 
  -6   1   1       17.92       18.81      3.40 o 
  -5   1   1      150.30      119.02     12.88 o 
  -4   1   1      449.99      480.59     10.06 o 
  -3   1   1      135.59      143.85      2.91 o 
  -2   1   1       43.86       28.97      0.86 o 
  -1   1   1      171.07      214.86      2.73 o 
   0   1   1     1989.74      716.52     37.86 o 
   1   1   1      856.33      779.27     97.43 o 
   2   1   1      133.02      144.65      3.07 o 
   3   1   1      373.78      400.75      7.19 o 
   4   1   1        4.16        3.12      1.17 o 
   5   1   1       36.19       38.27      3.80 o 
   6   1   1        1.42        3.85      4.69 o 
   7   1   1       19.94       27.06      6.69 o 
  -7   2   1       12.19       15.04      3.78 o 
  -6   2   1        0.78        3.35      3.14 o 
  -5   2   1        0.62        3.80      2.52 o 
  -4   2   1       33.97       28.57      2.34 o 
  -3   2   1        0.07        0.29      0.64 o 
  -2   2   1      226.49      209.73      2.98 o 
  -1   2   1      531.86      555.04     10.35 o 
   0   2   1      568.43      304.49     20.18 o 
   1   2   1     1101.24     1165.71     14.09 o 
   2   2   1       56.76       42.02      2.00 o 
   3   2   1       81.90       93.35      3.78 o 
   4   2   1      632.23      652.54     12.11 o 
   5   2   1       88.73       94.21      3.88 o 
   6   2   1        4.45        6.91      2.92 o 
   7   2   1        5.10        4.56      9.29 o 
  -7   3   1        9.94       10.91      5.24 o 
  -6   3   1        4.55        3.56      3.46 o 
  -5   3   1       10.58       11.89      2.51 o 
  -4   3   1        0.21        0.24      0.98 o 
  -3   3   1      100.76      127.24      3.75 o 
  -2   3   1      244.74      340.86      4.94 o 
  -1   3   1     2725.93     2736.50     29.78 o 
   0   3   1       26.88       24.55      1.84 o 
   1   3   1     4596.67     4919.82     63.62 o 
   2   3   1      183.84      173.32      5.68 o 
   3   3   1      150.57      171.35      5.55 o 
   4   3   1       92.62      106.29      3.76 o 
   5   3   1      145.92      152.46      5.56 o 
   6   3   1        6.21        5.28      2.84 o 
   7   3   1        0.02        5.53      6.74 o 
  -7   4   1        0.27        6.53      3.79 o 
  -6   4   1       36.35       27.93      5.75 o 
  -5   4   1       76.48       58.54      6.13 o 
  -4   4   1       10.31       12.52      2.04 o 
  -3   4   1      140.79      170.81     12.95 o 
  -2   4   1     1030.77     1109.57     14.51 o 
  -1   4   1    26072.29    23950.10    501.20 o 
   0   4   1     9192.70     6822.01   1092.77 o 
   1   4   1     6976.38     7293.47     81.67 o 
   2   4   1       22.49       21.99      1.43 o 
   3   4   1       80.44       56.71      2.40 o 
   4   4   1       38.84       38.65      3.44 o 
   5   4   1      182.99      177.07      6.53 o 
   6   4   1       53.70       53.84      5.72 o 
   7   4   1      127.69      135.98      9.30 o 
  -7   5   1       55.62       56.51      6.85 o 
  -6   5   1      102.00       87.78      6.45 o 
  -5   5   1      118.18       97.41      4.72 o 
  -4   5   1      113.69      116.89      4.46 o 
  -3   5   1      165.08      159.41      4.17 o 
  -2   5   1     2773.94     3058.39     71.54 o 
  -1   5   1     8038.76     8986.71     86.04 o 
   0   5   1     3825.78     3913.91     34.81 o 
   1   5   1      277.60      300.04      3.79 o 
   2   5   1      249.47      199.40     15.45 o 
   3   5   1       27.77       25.07      1.72 o 
   4   5   1       34.85       29.31      3.29 o 
   5   5   1        0.27        2.49      1.52 o 
   6   5   1       73.58       69.06      6.43 o 
   7   5   1       23.39       28.48      5.23 o 
  -7   6   1       59.33       69.84     11.30 o 
  -6   6   1        3.40        6.49      2.56 o 
  -5   6   1        1.02        1.60      1.58 o 
  -4   6   1        7.61        6.19      1.44 o 
  -3   6   1       84.22       82.48      2.92 o 
  -2   6   1      551.29      525.77      9.98 o 
  -1   6   1     1124.20     1201.18     11.60 o 
   0   6   1      732.83      772.25      5.96 o 
   1   6   1     1059.85     1158.25     10.51 o 
   2   6   1       32.14       25.07      1.50 o 
   3   6   1        0.86        2.48      0.75 o 
   4   6   1       89.22       86.39      3.20 o 
   5   6   1       38.90       39.74      3.16 o 
   6   6   1       94.11       90.27      5.79 o 
   7   6   1      228.19      261.57     14.08 o 
  -7   7   1        0.30        2.93      3.64 o 
  -6   7   1       37.71       35.42      4.00 o 
  -5   7   1      126.56      127.92      6.02 o 
  -4   7   1      160.68      176.32      5.35 o 
  -3   7   1      106.20      109.68      3.83 o 
  -2   7   1        8.30        7.03      1.07 o 
  -1   7   1     1059.52     1165.84     11.98 o 
   0   7   1     1227.63     1300.07      9.07 o 
   1   7   1      314.02      389.74      4.81 o 
   2   7   1        0.54        2.69      0.65 o 
   3   7   1       98.45      102.19      4.98 o 
   4   7   1        2.17        3.47      1.07 o 
   5   7   1       21.39       23.95      2.54 o 
   6   7   1       68.69       69.50      5.35 o 
   7   7   1       93.93       93.91     14.97 o 
  -7   8   1        2.36        4.56      4.47 o 
  -6   8   1       59.49       72.90      5.28 o 
  -5   8   1      449.49      418.62     12.13 o 
  -4   8   1        0.81       -0.26      1.10 o 
  -3   8   1      373.35      401.07      8.01 o 
  -2   8   1     1549.54     1773.99     27.14 o 
  -1   8   1       36.74       29.89      0.94 o 
   0   8   1      437.03      437.11      3.43 o 
   1   8   1      381.78      440.95      5.25 o 
   2   8   1      331.30      412.26      8.74 o 
   3   8   1        0.45        1.64      0.78 o 
   4   8   1        9.08        6.14      1.24 o 
   5   8   1      465.95      447.00      9.69 o 
   6   8   1       53.64       43.03      4.30 o 
   7   8   1       19.84       18.90      5.61 o 
  -6   9   1       12.30        9.68      2.67 o 
  -5   9   1       81.92       72.48      4.11 o 
  -4   9   1       64.66       64.04      3.40 o 
  -3   9   1       61.79       56.84      3.01 o 
  -2   9   1      227.90      272.32      5.87 o 
  -1   9   1      278.91      250.43      3.55 o 
   0   9   1      682.10      710.53      5.72 o 
   1   9   1     2144.16     2379.13     23.88 o 
   2   9   1     2518.33     2679.12     39.00 o 
   3   9   1        2.69        3.01      0.71 o 
   4   9   1      179.42      165.02      5.30 o 
   5   9   1       52.68       55.22      3.58 o 
   6   9   1       12.86       11.27      3.01 o 
  -6  10   1       12.74       11.64      3.39 o 
  -5  10   1        0.43       -0.08      1.45 o 
  -4  10   1       83.77       77.70      3.70 o 
  -3  10   1       41.74       44.15      2.79 o 
  -2  10   1        0.77        1.61      0.82 o 
  -1  10   1        8.76       10.49      0.61 o 
   0  10   1      547.48      569.18      5.24 o 
   1  10   1     1565.70     1683.04     17.31 o 
   2  10   1       49.94       83.01      2.98 o 
   3  10   1        6.05        8.67      1.23 o 
   4  10   1      395.78      405.09      9.08 o 
   5  10   1        0.04        0.03      1.50 o 
   6  10   1       19.05       17.18      3.33 o 
  -6  11   1        4.99        4.83      2.96 o 
  -5  11   1      130.65      118.49      4.99 o 
  -4  11   1       16.75       26.72      2.39 o 
  -3  11   1      652.74      672.28     14.17 o 
  -2  11   1      339.49      363.86      6.60 o 
  -1  11   1      126.20      139.47      2.27 o 
   0  11   1      288.51      316.98      3.86 o 
   1  11   1      392.81      464.71      5.63 o 
   2  11   1      155.61      161.81      2.98 o 
   3  11   1       10.50       13.46      1.28 o 
   4  11   1      113.48      132.59      4.64 o 
   5  11   1       27.89       23.88      3.16 o 
   6  11   1        0.02       -0.16      2.31 o 
  -6  12   1       33.67       30.47      6.14 o 
  -5  12   1      130.99      128.34      5.19 o 
  -4  12   1      213.35      204.36      5.67 o 
  -3  12   1      575.57      644.41     12.22 o 
  -2  12   1     1282.17     1441.43     20.51 o 
  -1  12   1       16.93       12.69      0.95 o 
   0  12   1      117.57      162.80      2.61 o 
   1  12   1        0.00        1.77      0.45 o 
   2  12   1       20.50       19.02      1.24 o 
   3  12   1        7.27        3.50      1.26 o 
   4  12   1      111.77      122.56      4.56 o 
   5  12   1        4.41        5.71      2.21 o 
   6  12   1        2.89        2.83      2.55 o 
  -6  13   1        5.08        1.33      3.47 o 
  -5  13   1        4.14        6.27      2.08 o 
  -4  13   1      133.47      162.03      5.37 o 
  -3  13   1     1890.32     1886.25     29.46 o 
  -2  13   1      544.95      577.87      8.80 o 
  -1  13   1        1.12        0.16      0.45 o 
   0  13   1      918.78      974.09     10.71 o 
   1  13   1      583.75      648.33      9.23 o 
   2  13   1       21.22       14.57      0.96 o 
   3  13   1       41.50       29.21      1.62 o 
   4  13   1       12.07        9.72      1.83 o 
   5  13   1       52.21       41.86      4.21 o 
   6  13   1        1.10       -2.13      2.29 o 
  -6  14   1       31.95       48.68      5.45 o 
  -5  14   1       11.37        7.90      1.99 o 
  -4  14   1        0.28        0.37      1.37 o 
  -3  14   1        4.60        5.08      1.42 o 
  -2  14   1       72.37       59.08      2.14 o 
  -1  14   1       25.49       23.06      1.50 o 
   0  14   1      242.09      257.23      3.78 o 
   1  14   1      105.59      107.12      2.68 o 
   2  14   1       92.31       70.69      2.26 o 
   3  14   1      143.43      105.92      3.13 o 
   4  14   1      597.40      545.20     12.78 o 
   5  14   1        2.14        2.69      2.15 o 
   6  14   1        1.57        0.77      2.56 o 
  -6  15   1       44.18       48.42      5.53 o 
  -5  15   1      123.35      119.78      5.88 o 
  -4  15   1      244.98      276.43      8.02 o 
  -3  15   1      444.70      434.40      9.29 o 
  -2  15   1      145.56      138.56      3.39 o 
  -1  15   1      121.76      114.61      2.85 o 
   0  15   1      241.67      271.15      4.01 o 
   1  15   1        0.27        1.95      0.68 o 
   2  15   1        1.98        1.58      0.74 o 
   3  15   1       50.47       47.23      2.37 o 
   4  15   1       63.84       63.03      3.69 o 
   5  15   1      118.22      115.21      6.97 o 
   6  15   1        2.59        1.80      2.57 o 
  -6  16   1        9.79       17.80      4.10 o 
  -5  16   1        0.20       -0.80      1.85 o 
  -4  16   1      293.20      266.45      7.73 o 
  -3  16   1       18.30       11.75      1.55 o 
  -2  16   1       17.73       14.09      1.29 o 
  -1  16   1      257.33      239.66      4.63 o 
   0  16   1      728.01      786.99      9.68 o 
   1  16   1       52.22       56.94      2.16 o 
   2  16   1       53.84       42.58      2.69 o 
   3  16   1      178.06      142.39      4.37 o 
   4  16   1        8.49       12.93      2.57 o 
   5  16   1       14.10       13.15      3.76 o 
   6  16   1      100.87      124.18      8.33 o 
  -6  17   1       17.11       16.39      5.45 o 
  -5  17   1       50.92       47.96      4.80 o 
  -4  17   1        0.52        5.54      1.72 o 
  -3  17   1      195.17      175.93      5.06 o 
  -2  17   1       24.16       17.43      1.52 o 
  -1  17   1      239.28      251.17      4.90 o 
   0  17   1       74.14       90.18      2.43 o 
   1  17   1        5.56        7.89      1.06 o 
   2  17   1        2.13        5.33      1.08 o 
   3  17   1       60.16       42.72      4.98 o 
   4  17   1        0.11        2.41      1.81 o 
   5  17   1        0.04        0.81      2.37 o 
   6  17   1       65.34       65.72      5.63 o 
  -6  18   1        4.83        6.55      3.83 o 
  -5  18   1       12.45       10.01      2.96 o 
  -4  18   1       69.34       74.66      4.16 o 
  -3  18   1      224.25      200.79      5.57 o 
  -2  18   1        8.37        7.01      1.23 o 
  -1  18   1        0.29        0.73      0.80 o 
   0  18   1        0.13        0.53      0.58 o 
   1  18   1        6.31        7.10      1.24 o 
   2  18   1       44.72       28.46      1.94 o 
   3  18   1       55.91       42.82      2.70 o 
   4  18   1       27.24       25.02      3.66 o 
   5  18   1       47.32       52.71      5.13 o 
   6  18   1       53.78       67.06      5.79 o 
  -6  19   1       12.77       18.21      7.81 o 
  -5  19   1       54.60       52.87      4.61 o 
  -4  19   1       83.35       84.29      3.78 o 
  -3  19   1        1.93        4.09      1.30 o 
  -2  19   1       51.10       47.46      2.61 o 
  -1  19   1       76.70       75.15      4.60 o 
   0  19   1       13.73       13.10      1.29 o 
   1  19   1        5.86        7.53      1.37 o 
   2  19   1       16.87       19.31      1.69 o 
   3  19   1      255.66      242.77      6.29 o 
   4  19   1        2.02        1.35      1.67 o 
   5  19   1        3.88        7.12      4.07 o 
   6  19   1      168.22      186.20     18.43 o 
  -5  20   1      361.66      355.71     10.76 o 
  -4  20   1      226.05      231.64      6.78 o 
  -3  20   1        0.02        1.56      1.25 o 
  -2  20   1      232.22      245.05      5.83 o 
  -1  20   1       67.02       71.69      3.28 o 
   0  20   1       86.67       91.24      2.93 o 
   1  20   1        5.45        8.24      1.30 o 
   2  20   1        0.86        0.67      0.92 o 
   3  20   1      127.81      119.89      4.40 o 
   4  20   1        0.03       -0.65      1.62 o 
   5  20   1        2.62        0.37      2.42 o 
  -5  21   1       10.05        4.11      2.78 o 
  -4  21   1        0.31        1.37      1.70 o 
  -3  21   1       49.47       39.52      2.91 o 
  -2  21   1        2.49        1.20      1.10 o 
  -1  21   1      389.64      382.98      9.08 o 
   0  21   1      177.65      178.70      4.27 o 
   1  21   1      287.95      296.77      8.68 o 
   2  21   1      180.88      150.28      4.50 o 
   3  21   1       59.03       44.97      3.03 o 
   4  21   1       10.46        5.24      2.12 o 
   5  21   1      290.06      315.43     10.26 o 
  -5  22   1       75.67       85.67     16.08 o 
  -4  22   1       25.80       32.12      3.86 o 
  -3  22   1        5.33        4.39      1.66 o 
  -2  22   1        7.13        7.31      1.61 o 
  -1  22   1       15.93       16.75      2.72 o 
   0  22   1      121.43      128.73      3.69 o 
   1  22   1       59.33       55.62      2.93 o 
   2  22   1       17.42       16.78      1.85 o 
   3  22   1       64.40       52.54      3.88 o 
   4  22   1      108.20      128.11      6.19 o 
   5  22   1      202.30      217.57      8.59 o 
  -5  23   1       83.53       85.76      8.56 o 
  -4  23   1       70.50       89.53     12.51 o 
  -3  23   1        2.80        3.42      1.69 o 
  -2  23   1        1.32        0.92      1.40 o 
  -1  23   1       10.55       10.98      1.77 o 
   0  23   1      584.96      581.43     14.98 o 
   1  23   1       61.65       56.93      3.10 o 
   2  23   1       95.03       90.66      4.02 o 
   3  23   1       11.63        8.40      2.07 o 
   4  23   1        1.38        0.40      1.94 o 
   5  23   1       14.62       15.85      3.40 o 
  -5  24   1       66.86       61.51      7.63 o 
  -4  24   1        0.25        1.95      2.66 o 
  -3  24   1        8.64        7.58      2.08 o 
  -2  24   1        5.96        2.99      1.66 o 
  -1  24   1       14.76        8.55      1.81 o 
   0  24   1      461.19      498.03     10.87 o 
   1  24   1      483.29      458.54      9.15 o 
   2  24   1      108.37       92.09      4.16 o 
   3  24   1       31.35       28.39      3.20 o 
   4  24   1       15.01       16.35      3.02 o 
   5  24   1        5.32        2.83      2.70 o 
  -4  25   1        0.46        3.72      4.43 o 
  -3  25   1       38.11       42.96      3.65 o 
  -2  25   1       41.29       41.34      3.51 o 
  -1  25   1       13.46       12.92      2.08 o 
   0  25   1      325.76      325.57     12.35 o 
   1  25   1       62.45       66.61      5.72 o 
   2  25   1      121.11       95.48      4.44 o 
   3  25   1       27.30       20.51      3.00 o 
   4  25   1       11.76        9.94      2.86 o 
  -4  26   1       29.98       41.70      6.11 o 
  -3  26   1      119.46      127.70      5.80 o 
  -2  26   1       17.64       16.17      2.56 o 
  -1  26   1       10.74        8.90      2.08 o 
   0  26   1      161.21      170.10     11.70 o 
   1  26   1       28.79       23.56      2.80 o 
   2  26   1       20.19       21.38      2.64 o 
   3  26   1       53.27       49.87      4.28 o 
   4  26   1        0.59        0.33      2.50 o 
  -4  27   1       83.09       97.45      9.57 o 
  -3  27   1        2.04        1.70      2.33 o 
  -2  27   1       44.79       50.57      4.15 o 
  -1  27   1        7.57        6.91      2.17 o 
   0  27   1       20.82       18.53      6.56 o 
   1  27   1       61.00       58.46      4.28 o 
   2  27   1        7.63        4.64      2.13 o 
   3  27   1        0.25        0.70      2.04 o 
   4  27   1      179.30      167.45      7.76 o 
  -4  28   1       35.69       29.95      5.60 o 
  -3  28   1       75.24       77.47      7.60 o 
  -2  28   1      162.25      173.82      6.80 o 
  -1  28   1       38.48       39.68      3.77 o 
   1  28   1       31.52       30.39      3.42 o 
   2  28   1        0.83       -0.47      2.03 o 
   3  28   1       31.06       33.82      3.86 o 
   4  28   1      175.93      186.13      8.31 o 
  -3  29   1       18.42       18.63      4.71 o 
  -2  29   1       82.71       87.71      5.47 o 
  -1  29   1       45.04       57.95      4.58 o 
   1  29   1       37.83       45.66      5.72 o 
   2  29   1        2.82        0.85      2.15 o 
   3  29   1      164.70      167.33      7.61 o 
  -3  30   1        0.00       -1.76      2.94 o 
  -2  30   1        5.03        2.61      2.90 o 
  -1  30   1        0.80        1.85      2.62 o 
   1  30   1        0.72        2.20      3.09 o 
   2  30   1       44.24       38.92      4.80 o 
   3  30   1      428.54      438.41     17.57 o 
  -3  31   1        1.00        2.29      3.86 o 
  -2  31   1       54.83       60.38      7.04 o 
  -1  31   1        1.50        0.13      2.69 o 
   1  31   1      174.26      168.03     10.10 o 
   2  31   1      671.10      636.72     17.79 o 
   3  31   1        1.25        5.61      3.42 o 
  -2  32   1        5.88        7.20      4.07 o 
   1  32   1      292.96      278.45     16.86 o 
   2  32   1      433.55      390.86     17.08 o 
  -2  33   1       10.38       10.89      4.42 o 
   1  33   1       28.08       30.47      9.49 o 
   2  33   1       22.72       19.38      4.44 o 
  -6   0   2      132.31       76.97     33.71 o 
  -4   0   2       23.32       20.65      3.74 o 
  -2   0   2      432.66      498.67      8.23 o 
   0   0   2     1507.51     1526.50     81.24 o 
   2   0   2     1368.99     1403.09     25.49 o 
   4   0   2      247.18      211.70      7.22 o 
   6   0   2      207.81      236.08     12.26 o 
  -7   1   2       98.47       94.54     12.15 o 
  -6   1   2        2.47        4.36      3.70 o 
  -5   1   2       22.00       29.07      4.04 o 
  -4   1   2       16.90       17.38      2.51 o 
  -3   1   2      374.62      451.79      6.99 o 
  -2   1   2      593.45      616.47      7.26 o 
  -1   1   2      413.28      561.47     12.48 o 
   0   1   2      792.62      848.58     39.63 o 
   1   1   2      195.12      192.85     14.53 o 
   2   1   2        8.43       22.91      1.17 o 
   3   1   2       18.99       13.25      1.40 o 
   4   1   2       55.67       61.02      2.97 o 
   5   1   2      589.63      586.04     10.75 o 
   6   1   2       54.38       61.32      5.14 o 
   7   1   2       20.86       23.72      6.34 o 
  -7   2   2       31.74       42.91      5.64 o 
  -6   2   2        7.31        9.05      3.19 o 
  -5   2   2      174.75      166.41      7.59 o 
  -4   2   2       33.66       35.96      4.29 o 
  -3   2   2       83.70       69.36      3.24 o 
  -2   2   2        1.20        1.69      0.45 o 
  -1   2   2     1464.09     1537.78     19.89 o 
   0   2   2       80.26       80.78      5.64 o 
   1   2   2     1124.17     1125.09     15.75 o 
   2   2   2      161.16      186.22      3.78 o 
   3   2   2        0.58        0.32      0.73 o 
   4   2   2       63.67       68.46      2.96 o 
   5   2   2      117.80      109.33      4.11 o 
   6   2   2      256.54      241.29     40.09 o 
   7   2   2        7.76       13.29      6.02 o 
  -7   3   2        6.79       10.74      4.76 o 
  -6   3   2       42.83       42.39      6.45 o 
  -5   3   2       63.08       66.57      4.87 o 
  -4   3   2       17.55       21.85      2.81 o 
  -3   3   2       19.05       14.64      1.48 o 
  -2   3   2       58.40       48.12      1.83 o 
  -1   3   2     1070.15     1032.25     12.48 o 
   0   3   2      145.75      156.23      4.38 o 
   1   3   2       36.77       44.13      1.06 o 
   2   3   2        4.63        3.21      0.81 o 
   3   3   2       57.45       71.52      3.42 o 
   4   3   2       36.99       27.27      2.89 o 
   5   3   2       51.09       52.45      5.67 o 
   6   3   2      262.96      287.48     34.10 o 
   7   3   2        6.61       16.74      5.74 o 
  -7   4   2        3.11        7.72      3.63 o 
  -6   4   2       71.68       68.15      5.39 o 
  -5   4   2      123.62      125.73      9.81 o 
  -4   4   2        7.30        9.96      2.68 o 
  -3   4   2       95.51      114.47      4.32 o 
  -2   4   2      194.79      175.62      4.23 o 
  -1   4   2      140.20      144.86      2.52 o 
   0   4   2      585.85      650.71      7.22 o 
   1   4   2       15.90       14.73      0.79 o 
   2   4   2      331.17      290.47     29.37 o 
   3   4   2        1.80        1.65      0.84 o 
   4   4   2      339.55      316.37      9.02 o 
   5   4   2       31.68       34.73      3.90 o 
   6   4   2       32.38       30.57      5.17 o 
   7   4   2        2.18        5.23      4.65 o 
  -7   5   2        0.62        2.65      5.98 o 
  -6   5   2       67.57       71.65      5.43 o 
  -5   5   2       52.79       64.04      6.66 o 
  -4   5   2       48.63       41.43      3.42 o 
  -3   5   2       30.88       34.93      2.56 o 
  -2   5   2       91.65       99.98      3.71 o 
  -1   5   2      296.04      280.00      4.85 o 
   0   5   2      809.03      879.19      8.25 o 
   1   5   2       17.70       15.69      0.88 o 
   2   5   2      737.56      645.01     59.71 o 
   3   5   2      103.55      103.97      4.97 o 
   4   5   2       27.59       22.98      2.10 o 
   5   5   2      106.98       94.55      5.01 o 
   6   5   2      190.85      196.13      7.95 o 
   7   5   2       51.81       46.54     10.40 o 
  -7   6   2       55.21       72.83     13.96 o 
  -6   6   2        0.90        1.70      2.49 o 
  -5   6   2      682.01      625.59     21.36 o 
  -4   6   2       98.13       98.46      4.89 o 
  -3   6   2        8.11        6.01      1.37 o 
  -2   6   2       81.60       97.27     11.51 o 
  -1   6   2        0.18        2.18      0.48 o 
   0   6   2     1203.64     1289.70     12.56 o 
   1   6   2        1.06        3.18      0.44 o 
   2   6   2       26.78       39.17      1.63 o 
   3   6   2       37.32       47.38      2.60 o 
   4   6   2      270.42      270.53     10.27 o 
   5   6   2        1.25       -0.05      1.65 o 
   6   6   2      116.92      130.69      6.79 o 
   7   6   2       36.11       37.21      6.67 o 
  -7   7   2       19.78       17.15      4.64 o 
  -6   7   2       17.68       18.09      3.70 o 
  -5   7   2       12.99       16.45      2.70 o 
  -4   7   2       65.69       55.67      3.41 o 
  -3   7   2       97.30      108.97      4.37 o 
  -2   7   2       29.01       19.35      1.80 o 
  -1   7   2      283.42      264.33      5.72 o 
   0   7   2       56.55       63.65      1.06 o 
   1   7   2      111.43      116.90      2.93 o 
   2   7   2      265.72      260.96      5.60 o 
   3   7   2     1067.04     1085.43     16.66 o 
   4   7   2        3.55       10.67      1.35 o 
   5   7   2       17.38       15.99      2.67 o 
   6   7   2       34.47       35.17      5.95 o 
  -6   8   2       11.55        8.80      2.68 o 
  -5   8   2        7.94        5.82      2.02 o 
  -4   8   2      197.43      217.77      6.20 o 
  -3   8   2      424.87      442.05     12.84 o 
  -2   8   2     1446.89     1699.14     29.25 o 
  -1   8   2      225.87      281.99      4.38 o 
   0   8   2        0.00        1.44      0.27 o 
   1   8   2        3.33        3.95      0.48 o 
   2   8   2        6.20        3.23      0.59 o 
   3   8   2        6.41       12.14      1.30 o 
   4   8   2        7.66        9.25      1.68 o 
   5   8   2       19.62       20.97      2.95 o 
   6   8   2        1.11       -0.58      2.32 o 
  -6   9   2       22.29       21.03      3.32 o 
  -5   9   2        0.64        1.01      1.74 o 
  -4   9   2        7.06        7.61      1.54 o 
  -3   9   2     1048.29     1121.49     21.71 o 
  -2   9   2     3965.06     4334.20     62.58 o 
  -1   9   2     1206.68     1252.21     13.89 o 
   0   9   2      124.59      140.75      2.02 o 
   1   9   2       89.36       99.26      1.87 o 
   2   9   2      163.40      146.67      2.73 o 
   3   9   2       36.15       48.63      2.74 o 
   4   9   2      183.27      200.58      4.79 o 
   5   9   2       43.41       42.68      3.91 o 
   6   9   2       27.22       29.89      4.94 o 
  -6  10   2       10.54        9.50      2.93 o 
  -5  10   2       93.07       92.12      5.68 o 
  -4  10   2        0.41        0.81      1.19 o 
  -3  10   2      203.83      246.87      6.29 o 
  -2  10   2     1194.85     1257.37     19.72 o 
  -1  10   2       47.43       73.14      1.70 o 
   0  10   2      227.49      237.35      3.05 o 
   1  10   2       29.63       25.35      1.54 o 
   2  10   2       14.01       20.18      0.94 o 
   3  10   2       91.60      103.37      3.23 o 
   4  10   2      304.30      282.93      5.93 o 
   5  10   2        0.51        0.27      1.78 o 
   6  10   2       14.65       16.53      3.35 o 
  -6  11   2       45.02       50.15      5.21 o 
  -5  11   2        0.00        0.50      1.93 o 
  -4  11   2        4.09        0.97      1.30 o 
  -3  11   2      114.08       95.37      4.68 o 
  -2  11   2       26.71       26.19      1.64 o 
  -1  11   2      439.86      477.25      6.03 o 
   0  11   2      685.96      737.32      7.84 o 
   1  11   2      106.28      109.97      2.08 o 
   2  11   2        0.53        0.03      0.45 o 
   3  11   2      437.99      435.15      7.25 o 
   4  11   2      226.69      247.85      7.09 o 
   5  11   2        1.77       -1.40      1.74 o 
   6  11   2        7.98       11.00      3.13 o 
  -6  12   2      108.77      109.70      7.51 o 
  -5  12   2       37.05       32.83      3.33 o 
  -4  12   2       20.87       13.02      1.85 o 
  -3  12   2      421.44      444.75     10.45 o 
  -2  12   2      205.27      148.06      3.54 o 
  -1  12   2       35.27       39.40      1.38 o 
   0  12   2     1071.76     1176.26     13.95 o 
   1  12   2        0.58        0.65      0.43 o 
   2  12   2       96.55       85.80      2.31 o 
   3  12   2        0.78        0.86      0.71 o 
   4  12   2       66.61       56.81      3.11 o 
   5  12   2       42.79       37.08      3.83 o 
   6  12   2       42.16       38.26      4.43 o 
  -6  13   2        3.56       -1.07      2.56 o 
  -5  13   2        5.86        5.62      2.08 o 
  -4  13   2       98.39      100.73      4.22 o 
  -3  13   2      358.16      346.31      8.78 o 
  -2  13   2       16.49       15.84      1.21 o 
  -1  13   2       74.70       68.41      1.86 o 
   0  13   2     1367.72     1494.54     17.47 o 
   1  13   2      250.18      287.46      4.24 o 
   2  13   2        0.51        0.26      0.57 o 
   3  13   2       71.93       60.81      2.22 o 
   4  13   2        1.69        0.01      1.56 o 
   5  13   2        6.76        4.20      2.32 o 
   6  13   2        0.03       -0.51      2.51 o 
  -6  14   2       10.22       11.82      3.40 o 
  -5  14   2       73.45       74.86      5.03 o 
  -4  14   2        1.19        1.42      1.40 o 
  -3  14   2      349.09      323.90      9.47 o 
  -2  14   2       41.73       29.11      1.62 o 
  -1  14   2        0.13        0.70      0.69 o 
   0  14   2     1041.88     1101.54     14.33 o 
   1  14   2      605.72      673.58      8.96 o 
   2  14   2      128.35      132.28      2.83 o 
   3  14   2       57.22       57.47      3.24 o 
   4  14   2        1.09        3.04      1.90 o 
   5  14   2       38.59       38.88      4.49 o 
   6  14   2       31.93       34.50      4.40 o 
  -6  15   2        9.57       10.39      3.95 o 
  -5  15   2      103.15      116.33      5.67 o 
  -4  15   2       28.08       28.20      2.75 o 
  -3  15   2        2.58        6.29      1.95 o 
  -2  15   2        4.69        2.15      0.79 o 
  -1  15   2       40.15       44.54      2.42 o 
   0  15   2      209.75      222.04      4.19 o 
   1  15   2        5.32        8.59      1.01 o 
   2  15   2      186.63      219.97      4.03 o 
   3  15   2        1.10        0.06      0.76 o 
   4  15   2        6.78        4.36      2.13 o 
   5  15   2      175.25      152.08      7.83 o 
   6  15   2       21.15       24.62      4.03 o 
  -6  16   2       20.68       23.50      5.43 o 
  -5  16   2        0.02        1.36      1.87 o 
  -4  16   2      900.91      929.19     17.39 o 
  -3  16   2      974.06      956.46     16.66 o 
  -2  16   2       39.51       40.66      2.23 o 
  -1  16   2        1.05        0.15      0.67 o 
   0  16   2      245.42      280.42      5.04 o 
   1  16   2       10.96       11.80      1.15 o 
   2  16   2      370.41      345.44      5.85 o 
   3  16   2       13.44       13.97      1.59 o 
   4  16   2       71.80       64.58      5.00 o 
   5  16   2       16.06       16.67      3.45 o 
   6  16   2        4.88        4.88      3.10 o 
  -6  17   2       18.34       20.24      5.19 o 
  -5  17   2      132.97      128.53      6.51 o 
  -4  17   2     1080.92     1007.59     23.14 o 
  -3  17   2       20.43       26.17      2.28 o 
  -2  17   2      115.72      108.29      3.70 o 
  -1  17   2      390.96      370.18      6.91 o 
   0  17   2      546.36      599.47      9.01 o 
   1  17   2        7.24        7.44      1.30 o 
   2  17   2       19.93       12.00      1.39 o 
   3  17   2        0.01        0.18      0.85 o 
   4  17   2      107.23      101.49      8.34 o 
   5  17   2        6.13        1.43      2.86 o 
   6  17   2      182.66      208.35     10.45 o 
  -6  18   2       47.80       58.65      7.64 o 
  -5  18   2       39.05       53.72      6.69 o 
  -4  18   2      147.38      130.58      5.34 o 
  -3  18   2       44.39       39.56      2.71 o 
  -2  18   2        7.14        4.69      1.16 o 
  -1  18   2      220.34      219.10      4.97 o 
   0  18   2        5.66        6.06      1.15 o 
   1  18   2       87.89       85.07      4.40 o 
   2  18   2       27.93       17.15      1.61 o 
   3  18   2       39.31       25.47      2.17 o 
   4  18   2       58.40       60.15      4.83 o 
   5  18   2      276.65      290.81     14.87 o 
   6  18   2       15.30       23.39      4.21 o 
  -5  19   2      189.25      207.29     11.33 o 
  -4  19   2       27.01       22.48      3.20 o 
  -3  19   2        0.33        0.74      1.18 o 
  -2  19   2      414.37      400.35      8.59 o 
  -1  19   2     1675.85     1678.23     23.71 o 
   0  19   2      637.96      653.20      9.94 o 
   1  19   2      116.20      122.78      3.74 o 
   2  19   2      108.46       94.33      3.32 o 
   3  19   2       36.58       39.71      3.28 o 
   4  19   2       91.74       90.57      5.30 o 
   5  19   2       80.59       81.90      5.71 o 
  -5  20   2      203.95      177.10     12.33 o 
  -4  20   2      215.25      235.12      7.45 o 
  -3  20   2       20.99       18.07      2.10 o 
  -2  20   2        0.39        0.84      1.11 o 
  -1  20   2     1260.13     1298.29     19.17 o 
   0  20   2      480.29      492.37      8.15 o 
   1  20   2        0.79        0.63      0.92 o 
   2  20   2       76.09       72.34      3.45 o 
   3  20   2        0.14        0.71      1.36 o 
   4  20   2       11.74       15.66      2.65 o 
   5  20   2       74.24       82.35      5.83 o 
  -5  21   2        2.37        3.03      3.49 o 
  -4  21   2      163.82      176.60      6.40 o 
  -3  21   2       50.49       50.21      3.26 o 
  -2  21   2      124.27      127.69      4.52 o 
  -1  21   2      102.52      123.70      4.73 o 
   0  21   2        6.49        7.06      1.20 o 
   1  21   2       45.17       40.69      2.56 o 
   2  21   2      125.80       95.80      3.53 o 
   3  21   2        0.16        1.34      1.51 o 
   4  21   2       35.31       37.64      3.71 o 
   5  21   2        0.55        1.12      2.43 o 
  -5  22   2       15.30       13.92      4.53 o 
  -4  22   2       47.25       46.06      3.83 o 
  -3  22   2        0.76        1.95      1.55 o 
  -2  22   2      165.95      162.68      5.21 o 
  -1  22   2       32.01       37.31      2.55 o 
   0  22   2       71.74       71.67      3.17 o 
   1  22   2       90.01       86.08      3.61 o 
   2  22   2       15.98       22.64      2.08 o 
   3  22   2       65.47       63.52      4.28 o 
   4  22   2       33.41       29.57      3.45 o 
   5  22   2       10.12        8.23      2.93 o 
  -5  23   2       61.82       60.74      7.58 o 
  -4  23   2       71.51       66.25      5.53 o 
  -3  23   2       82.03       85.57      4.96 o 
  -2  23   2        0.00        0.17      1.25 o 
  -1  23   2       30.60       30.60      2.42 o 
   0  23   2      135.63      145.46      5.37 o 
   1  23   2       13.61       11.65      1.73 o 
   2  23   2        2.57        1.02      1.42 o 
   3  23   2      339.21      307.02      9.03 o 
   4  23   2      489.96      497.81     13.04 o 
   5  23   2       97.65      117.96      7.01 o 
  -5  24   2       46.06       35.08      6.08 o 
  -4  24   2        4.62        8.11      3.47 o 
  -3  24   2      448.68      461.60     11.45 o 
  -2  24   2      171.19      168.31      5.70 o 
  -1  24   2       21.02       16.45      2.19 o 
   0  24   2        6.20        3.50      1.83 o 
   1  24   2        1.92        2.66      1.39 o 
   2  24   2       26.36       28.94      2.78 o 
   3  24   2        8.06        9.43      2.51 o 
   4  24   2        7.34        7.34      3.02 o 
   5  24   2        9.75       12.76      4.58 o 
  -4  25   2       45.54       45.11      6.16 o 
  -3  25   2       26.74       33.54      4.20 o 
  -2  25   2      207.15      205.01      6.54 o 
  -1  25   2       31.49       33.34      3.65 o 
   0  25   2      274.45      262.33      7.44 o 
   1  25   2       39.49       36.63      3.08 o 
   2  25   2        7.41        7.46      2.11 o 
   3  25   2        3.87        1.36      1.96 o 
   4  25   2      389.41      403.55     11.79 o 
  -4  26   2       10.77       13.09      4.34 o 
  -3  26   2        2.72        3.48      2.44 o 
  -2  26   2        9.77        6.23      2.00 o 
  -1  26   2       16.40       17.47      2.44 o 
   0  26   2      472.22      486.18     11.15 o 
   1  26   2      104.14      121.54      5.67 o 
   2  26   2      355.65      321.81      9.36 o 
   3  26   2       12.79       19.31      3.06 o 
   4  26   2      118.30      150.65     13.95 o 
  -4  27   2        1.15        0.13      3.20 o 
  -3  27   2       41.61       48.10      6.03 o 
  -2  27   2       56.96       57.17      4.35 o 
  -1  27   2        7.77        5.96      2.32 o 
   0  27   2      142.41      138.93      7.11 o 
   1  27   2     1457.06     1436.19     27.51 o 
   2  27   2       52.98       58.21      4.47 o 
   3  27   2        2.02        2.10      2.10 o 
   4  27   2       91.22      123.01      7.06 o 
  -4  28   2       19.88       18.57      5.57 o 
  -3  28   2       16.17       18.21      3.81 o 
  -2  28   2        1.26       -1.94      2.30 o 
  -1  28   2        2.91        0.76      2.04 o 
   0  28   2       14.30       11.34      2.95 o 
   1  28   2      650.63      668.84     17.34 o 
   2  28   2       69.51       64.49      4.82 o 
   3  28   2       19.86       20.33      3.43 o 
   4  28   2        8.16        5.92      3.25 o 
  -3  29   2       51.73       52.91      6.83 o 
  -2  29   2        4.07        7.95      3.36 o 
  -1  29   2       84.85       97.35      7.47 o 
   0  29   2      221.05      215.28     13.28 o 
   1  29   2       12.48       15.65      3.40 o 
   2  29   2        2.32        2.64      2.25 o 
   3  29   2        0.50        1.54      2.55 o 
  -3  30   2       20.23       18.53      4.96 o 
  -2  30   2        3.07        3.19      2.92 o 
  -1  30   2        0.02        2.05      2.64 o 
   0  30   2      147.58      165.88     17.70 o 
   1  30   2      138.44      148.38      8.04 o 
   2  30   2      278.41      257.93      9.08 o 
   3  30   2       54.07       61.54      9.42 o 
  -3  31   2        0.00       -0.46      3.43 o 
  -2  31   2       43.32       45.75      5.36 o 
  -1  31   2       39.37       53.96      7.21 o 
   1  31   2       77.15       72.70      8.74 o 
   2  31   2       21.43       12.34      3.22 o 
   3  31   2      186.48      191.72      9.40 o 
  -2  32   2      138.27      132.03      8.42 o 
  -1  32   2       92.79       87.90      8.86 o 
   1  32   2        7.75        3.15      6.00 o 
   2  32   2       12.77       15.71      5.77 o 
  -1  33   2       17.05       19.54      9.57 o 
   1  33   2        5.68        4.96      6.53 o 
  -7   0   3      333.46      170.84     36.63 o 
  -5   0   3       18.25       14.79      4.10 o 
  -3   0   3       84.56       77.87      3.85 o 
  -1   0   3      496.40      412.23      9.61 o 
   1   0   3        6.11        5.75      0.82 o 
   3   0   3        0.10        0.37      1.10 o 
   5   0   3      237.20      228.63      8.41 o 
   7   0   3       28.94       27.22     19.92 o 
  -7   1   3       11.32       17.41      5.36 o 
  -6   1   3        3.22       10.85      5.18 o 
  -5   1   3      412.87      403.14     16.35 o 
  -4   1   3      174.40      181.00      4.81 o 
  -3   1   3       14.66       12.97      1.20 o 
  -2   1   3       78.65       70.12      2.01 o 
  -1   1   3      366.40      377.24      6.95 o 
   0   1   3       84.15       97.05      2.46 o 
   1   1   3      119.97      125.73      2.09 o 
   2   1   3     1434.57     1552.64     21.62 o 
   3   1   3       12.36        7.63      1.26 o 
   4   1   3       36.25       36.54      2.33 o 
   5   1   3      666.07      648.02     11.63 o 
   6   1   3       31.39       32.96      4.53 o 
   7   1   3        0.00       10.42     12.82 o 
  -7   2   3       12.50       17.43      4.21 o 
  -6   2   3      197.11      163.80     32.86 o 
  -5   2   3       81.47       69.91     12.83 o 
  -4   2   3      281.60      286.74      7.33 o 
  -3   2   3        0.58        0.43      0.64 o 
  -2   2   3        7.60       14.89      1.39 o 
  -1   2   3      956.86     1009.84     18.09 o 
   0   2   3     4670.86     4897.24     96.09 o 
   1   2   3     1733.54     1784.02    124.42 o 
   2   2   3      195.85      230.63      3.94 o 
   3   2   3       12.14        4.84      1.10 o 
   4   2   3     1455.66     1481.13     21.36 o 
   5   2   3       64.74       66.61      3.87 o 
   6   2   3      168.21      166.67     15.79 o 
   7   2   3       14.98       42.42     16.24 o 
  -7   3   3       32.15       34.90      4.90 o 
  -6   3   3       12.05       16.94      7.09 o 
  -5   3   3        8.38        8.70      2.21 o 
  -4   3   3       30.59       22.40      2.25 o 
  -3   3   3      277.89      317.37      5.56 o 
  -2   3   3      103.28      110.99      3.22 o 
  -1   3   3      969.33     1092.49     13.59 o 
   0   3   3      958.37      925.45     49.21 o 
   1   3   3      399.35      400.84      5.24 o 
   2   3   3      269.86      383.76      8.78 o 
   3   3   3      175.50      184.04      4.24 o 
   4   3   3     1208.13     1205.04     17.94 o 
   5   3   3       72.06       58.27      4.62 o 
   6   3   3        9.90       10.66      3.49 o 
   7   3   3       28.42       32.46     15.10 o 
  -7   4   3       17.82       20.51      3.98 o 
  -6   4   3       48.91       48.98      4.65 o 
  -5   4   3      130.27      107.85      5.85 o 
  -4   4   3      117.62      117.32      7.58 o 
  -3   4   3      269.46      277.63      9.08 o 
  -2   4   3      124.20      128.47      4.25 o 
  -1   4   3      371.52      314.44      8.57 o 
   0   4   3      130.04      124.77     12.14 o 
   1   4   3        4.36        4.84      0.70 o 
   2   4   3        3.76        4.34      0.58 o 
   3   4   3       27.60       21.12      1.31 o 
   4   4   3       34.41       35.35      2.71 o 
   5   4   3      297.00      273.07     10.74 o 
   6   4   3       26.67       24.05      4.13 o 
  -7   5   3        0.02        0.72      4.01 o 
  -6   5   3       11.52       13.92      4.54 o 
  -5   5   3      108.53      104.93      5.80 o 
  -4   5   3        5.17        5.33      1.43 o 
  -3   5   3      249.03      284.15      6.81 o 
  -2   5   3      337.07      322.98     12.49 o 
  -1   5   3      356.98      402.65      6.85 o 
   0   5   3     1024.84     1138.04     13.28 o 
   1   5   3       42.48       37.81      1.54 o 
   2   5   3     1172.79     1271.66     22.02 o 
   3   5   3      197.12      216.05     15.90 o 
   4   5   3      422.22      381.03     18.57 o 
   5   5   3      216.45      239.30      9.81 o 
   6   5   3       93.60       93.54      5.97 o 
  -6   6   3        8.07        5.46      3.64 o 
  -5   6   3       11.97       11.15      2.55 o 
  -4   6   3      474.47      454.15     11.69 o 
  -3   6   3      267.18      260.46      5.63 o 
  -2   6   3        2.42        4.30      1.01 o 
  -1   6   3       29.82       55.16      1.85 o 
   0   6   3     5463.21     5865.59     67.28 o 
   1   6   3       35.62       42.02      1.91 o 
   2   6   3      405.87      427.95     14.58 o 
   3   6   3      725.74      717.78     36.27 o 
   4   6   3       63.31       70.19      3.70 o 
   5   6   3        0.85        2.49      1.78 o 
   6   6   3      125.92      117.92      6.62 o 
  -6   7   3       33.69       34.02      4.07 o 
  -5   7   3       41.43       38.94      3.68 o 
  -4   7   3      724.53      754.92     14.16 o 
  -3   7   3      111.94       97.73      3.82 o 
  -2   7   3      245.89      317.04      7.86 o 
  -1   7   3      174.83      197.24      2.96 o 
   0   7   3        5.49        9.56      0.52 o 
   1   7   3      203.61      202.72      4.08 o 
   2   7   3        0.60        5.34      1.13 o 
   3   7   3        0.44       -0.48      0.61 o 
   4   7   3        6.15        9.09      1.42 o 
   5   7   3       46.35       53.52      4.33 o 
   6   7   3      103.80      111.38      6.52 o 
  -6   8   3       18.65       15.21      3.61 o 
  -5   8   3       17.45       18.25      2.71 o 
  -4   8   3       48.69       56.63      4.07 o 
  -3   8   3       15.50       18.79      1.92 o 
  -2   8   3        2.05        1.88      0.69 o 
  -1   8   3     1589.49     1581.93     20.07 o 
   0   8   3      227.42      251.03      3.53 o 
   1   8   3        1.79        2.67      0.47 o 
   2   8   3       20.17       24.04      2.08 o 
   3   8   3        5.05        2.67      0.83 o 
   4   8   3       26.49       30.87      2.05 o 
   5   8   3        3.31        3.98      1.98 o 
   6   8   3      104.06      119.50      6.75 o 
  -6   9   3       93.50       90.33      7.50 o 
  -5   9   3       12.06       15.39      2.87 o 
  -4   9   3       79.87       73.57      3.72 o 
  -3   9   3       31.40       23.28      2.09 o 
  -2   9   3       83.03       67.15      2.18 o 
  -1   9   3       30.57       39.66      1.33 o 
   0   9   3      101.39      108.23      1.89 o 
   1   9   3       12.21       12.04      0.66 o 
   2   9   3      963.96      934.05     17.64 o 
   3   9   3      236.52      229.07      7.36 o 
   4   9   3      121.64      118.46      5.27 o 
   5   9   3        1.77        1.04      2.30 o 
   6   9   3      111.40      115.44      6.79 o 
  -6  10   3       26.61       28.85      3.69 o 
  -5  10   3        2.82        2.44      1.89 o 
  -4  10   3      325.34      319.21      7.76 o 
  -3  10   3      213.73      222.62      5.85 o 
  -2  10   3       18.02       24.35      1.80 o 
  -1  10   3       20.95       12.93      0.97 o 
   0  10   3     2607.99     2928.13     27.95 o 
   1  10   3     1037.93     1156.97     14.54 o 
   2  10   3      641.73      662.35     13.42 o 
   3  10   3      174.82      156.35      5.48 o 
   4  10   3        2.68        4.98      1.67 o 
   5  10   3        0.19        1.39      1.88 o 
   6  10   3        0.98       -2.03      2.36 o 
  -6  11   3      106.74      110.85      6.22 o 
  -5  11   3       75.15       71.95      4.56 o 
  -4  11   3       40.74       35.03      2.70 o 
  -3  11   3      166.09      167.83      5.00 o 
  -2  11   3       16.35       21.24      1.34 o 
  -1  11   3        7.66        4.80      0.54 o 
   0  11   3      247.24      305.10      3.84 o 
   1  11   3      120.38      136.88      3.31 o 
   2  11   3       35.12       39.82      2.48 o 
   3  11   3      525.44      527.38     15.00 o 
   4  11   3      292.79      278.75      8.47 o 
   5  11   3       23.53       30.55      3.90 o 
   6  11   3       41.55       46.06      4.83 o 
  -6  12   3       42.73       45.52      5.64 o 
  -5  12   3       50.82       53.30      4.51 o 
  -4  12   3       37.47       35.08      2.73 o 
  -3  12   3     1673.61     1644.95     26.36 o 
  -2  12   3       47.13       33.77      1.65 o 
  -1  12   3      151.54      137.87      2.55 o 
   0  12   3       20.73       29.65      1.10 o 
   1  12   3        3.07        5.14      0.64 o 
   2  12   3      223.14      228.08      5.66 o 
   3  12   3      130.03      109.54      5.07 o 
   4  12   3        1.00        0.07      1.56 o 
   5  12   3        6.24        4.82      2.45 o 
   6  12   3      101.92      105.24      6.84 o 
  -6  13   3        3.22        3.37      2.92 o 
  -5  13   3        0.32        1.93      1.84 o 
  -4  13   3      260.72      242.28      6.91 o 
  -3  13   3      454.82      517.81     11.54 o 
  -2  13   3       23.28       13.18      1.09 o 
  -1  13   3        0.33        1.84      0.50 o 
   0  13   3        1.63        1.97      0.49 o 
   1  13   3       15.48       15.21      0.98 o 
   2  13   3      212.71      213.75      4.96 o 
   3  13   3       21.39       23.15      2.29 o 
   4  13   3       29.69       28.86      3.54 o 
   5  13   3      172.77      200.81      8.51 o 
   6  13   3        0.38       -3.33      3.33 o 
  -6  14   3       43.85       54.06      7.25 o 
  -5  14   3        1.66        2.22      1.92 o 
  -4  14   3      126.58      118.70      4.53 o 
  -3  14   3       71.92       90.64      4.29 o 
  -2  14   3     1498.48     1445.01     20.61 o 
  -1  14   3      110.60      121.42      2.63 o 
   0  14   3      259.81      286.71      4.60 o 
   1  14   3        2.27        6.22      0.80 o 
   2  14   3        0.15       -0.17      1.19 o 
   3  14   3        3.56        7.50      1.86 o 
   4  14   3       38.17       36.19      3.93 o 
   5  14   3        6.96       13.22      3.15 o 
   6  14   3        0.51       -2.60      2.60 o 
  -6  15   3       16.99       28.20      5.71 o 
  -5  15   3       61.22       57.93      4.24 o 
  -4  15   3       88.91       97.62      4.46 o 
  -3  15   3     1022.20     1001.02     18.32 o 
  -2  15   3     1766.49     1754.49     24.22 o 
  -1  15   3      715.65      679.22      9.69 o 
   0  15   3      188.26      210.67      4.12 o 
   1  15   3      362.08      374.64      5.78 o 
   2  15   3      110.16      115.78      3.12 o 
   3  15   3        1.77        4.17      1.28 o 
   4  15   3       17.46       18.71      2.99 o 
   5  15   3      141.43      155.41      8.02 o 
   6  15   3        1.19        2.43      2.96 o 
  -6  16   3       19.77       18.14      4.96 o 
  -5  16   3        0.41        0.54      2.24 o 
  -4  16   3        9.06        8.49      1.95 o 
  -3  16   3      180.28      181.33      5.26 o 
  -2  16   3      614.04      595.83     10.32 o 
  -1  16   3      947.56      912.00     13.96 o 
   0  16   3       12.72       10.40      1.07 o 
   1  16   3      190.21      187.08      4.03 o 
   2  16   3       15.58       17.23      1.79 o 
   3  16   3       14.38       11.22      1.84 o 
   4  16   3       76.64       77.56      5.76 o 
   5  16   3       37.91       45.80      5.09 o 
   6  16   3        0.04        1.12      2.78 o 
  -6  17   3       39.42       56.38      7.54 o 
  -5  17   3        0.09       -0.12      2.23 o 
  -4  17   3       15.58       11.24      2.01 o 
  -3  17   3        0.57        0.40      1.04 o 
  -2  17   3      148.99      145.22      4.54 o 
  -1  17   3      220.90      252.57      5.09 o 
   0  17   3      126.49      151.76      3.54 o 
   1  17   3      140.03      145.41      3.91 o 
   2  17   3      505.94      483.42      9.62 o 
   3  17   3       11.15       16.83      1.98 o 
   4  17   3        5.44        2.77      2.22 o 
   5  17   3       11.61       12.91      3.27 o 
   6  17   3       31.60       26.47      4.34 o 
  -6  18   3        0.97        0.45      6.45 o 
  -5  18   3       14.60       20.79      4.49 o 
  -4  18   3        9.91        6.83      1.81 o 
  -3  18   3        0.01       -0.67      1.06 o 
  -2  18   3      187.72      172.07      4.34 o 
  -1  18   3       88.26      101.76      3.14 o 
   0  18   3      426.97      494.61      7.97 o 
   1  18   3       15.99       18.86      1.68 o 
   2  18   3      139.85      150.55      4.65 o 
   3  18   3      317.69      283.53      7.11 o 
   4  18   3       14.09       14.64      2.63 o 
   5  18   3       24.66       14.84      4.75 o 
  -5  19   3      238.36      245.36     11.99 o 
  -4  19   3       88.21       88.10      4.41 o 
  -3  19   3        0.80        0.63      1.21 o 
  -2  19   3       52.92       50.09      2.95 o 
  -1  19   3       90.45       99.85      3.43 o 
   0  19   3       21.70       22.94      1.81 o 
   1  19   3      100.74      103.26      4.20 o 
   2  19   3      299.94      314.44      7.85 o 
   3  19   3      113.71      110.89      6.56 o 
   4  19   3       11.87        9.43      2.36 o 
   5  19   3       33.25       46.23      5.06 o 
  -5  20   3       67.15       38.99      5.99 o 
  -4  20   3      474.53      496.96     13.03 o 
  -3  20   3       28.84       29.55      2.58 o 
  -2  20   3       80.79       71.33      3.51 o 
  -1  20   3        4.79        3.19      1.29 o 
   0  20   3        5.74        4.89      1.12 o 
   1  20   3        3.42        4.47      1.18 o 
   2  20   3        1.35        2.13      1.28 o 
   3  20   3        3.70        5.27      1.78 o 
   4  20   3        0.55        0.40      1.67 o 
   5  20   3       13.50       13.43      3.19 o 
  -5  21   3      411.86      375.96     16.41 o 
  -4  21   3      125.52      110.98      7.43 o 
  -3  21   3       39.82       34.06      3.08 o 
  -2  21   3        0.01       -0.12      1.10 o 
  -1  21   3       26.10       27.72      2.22 o 
   0  21   3      174.82      200.03      5.06 o 
   1  21   3       43.40       39.59      2.55 o 
   2  21   3      162.41      160.88      5.22 o 
   3  21   3      177.90      180.05      6.53 o 
   4  21   3       10.66        7.76      2.33 o 
   5  21   3       33.21       36.75      4.35 o 
  -5  22   3      318.52      279.49     13.82 o 
  -4  22   3       28.05       28.60      3.97 o 
  -3  22   3        1.47        2.22      1.88 o 
  -2  22   3        0.69        1.71      1.32 o 
  -1  22   3      756.94      749.68     12.73 o 
   0  22   3      450.15      451.75      8.72 o 
   1  22   3       32.09       35.99      2.80 o 
   2  22   3        1.76        1.15      1.31 o 
   3  22   3        5.66        9.10      2.08 o 
   4  22   3        0.09        0.75      2.00 o 
   5  22   3      110.44      120.51      7.10 o 
  -5  23   3       12.38       17.26      4.82 o 
  -4  23   3        8.32        8.62      2.92 o 
  -3  23   3       80.82       81.25      8.00 o 
  -2  23   3        1.99        3.22      1.49 o 
  -1  23   3      397.14      377.60      8.83 o 
   0  23   3      992.21      982.73     17.80 o 
   1  23   3      395.85      392.95      9.21 o 
   2  23   3       20.42       12.65      2.05 o 
   3  23   3        6.71        7.89      2.13 o 
   4  23   3        4.21        3.41      2.27 o 
   5  23   3       65.15       65.93      5.62 o 
  -5  24   3      134.98      131.36     17.17 o 
  -4  24   3       30.40       27.79      4.22 o 
  -3  24   3       14.94       16.81      2.96 o 
  -2  24   3       59.88       66.08      3.96 o 
  -1  24   3        3.59        3.26      1.65 o 
   0  24   3      147.06      137.59      5.28 o 
   1  24   3      126.72      136.29      5.25 o 
   2  24   3       26.46       24.49      2.64 o 
   3  24   3       10.92       10.41      2.46 o 
   4  24   3       17.42       25.00      3.55 o 
  -4  25   3        1.87        2.54      2.78 o 
  -3  25   3      177.68      173.15      7.40 o 
  -2  25   3      125.70      115.65      6.07 o 
  -1  25   3        8.59        6.29      1.92 o 
   0  25   3        8.63        8.92      2.22 o 
   1  25   3      165.60      155.08      5.77 o 
   2  25   3        6.17        8.59      2.09 o 
   3  25   3        1.48       -0.30      1.89 o 
   4  25   3       19.55       22.68      3.64 o 
  -4  26   3       19.53       25.18      5.05 o 
  -3  26   3        7.13        2.68      2.51 o 
  -2  26   3      180.29      191.21      7.55 o 
  -1  26   3        1.98        0.31      1.77 o 
   0  26   3      177.25      165.12      6.41 o 
   1  26   3       43.58       47.46      3.67 o 
   2  26   3        0.41        0.17      1.72 o 
   3  26   3       21.79       20.85      3.26 o 
   4  26   3        4.29        2.33      2.57 o 
  -4  27   3        5.03        7.22      3.85 o 
  -3  27   3      143.19      148.33      7.49 o 
  -2  27   3        2.88        5.94      2.80 o 
  -1  27   3        3.80        2.49      1.90 o 
   0  27   3        0.70        0.53      1.86 o 
   1  27   3       72.97       71.70      4.52 o 
   2  27   3       69.72       70.01      7.57 o 
   3  27   3       24.34       26.57      3.53 o 
   4  27   3      191.14      208.43      8.55 o 
  -4  28   3       22.35       26.63      9.52 o 
  -3  28   3       63.85       68.21      6.20 o 
  -2  28   3        8.99        5.33      2.68 o 
  -1  28   3        9.48       10.83      2.77 o 
   0  28   3       35.90       35.45      4.40 o 
   1  28   3        7.32        4.08      2.31 o 
   2  28   3        0.02       -0.38      2.09 o 
   3  28   3        2.47        2.52      2.46 o 
  -3  29   3      158.39      147.01      8.46 o 
  -2  29   3       35.25       35.94      4.28 o 
  -1  29   3       17.23       14.22      3.18 o 
   0  29   3       11.36       11.02      3.13 o 
   1  29   3       12.54        8.81      3.63 o 
   2  29   3        0.76        2.69      2.73 o 
   3  29   3       95.53      103.26      6.44 o 
  -3  30   3        7.62       10.31      7.21 o 
  -2  30   3       42.72       51.39      5.17 o 
  -1  30   3       94.79       94.60      7.54 o 
   0  30   3       63.15       60.15      5.82 o 
   1  30   3        8.33        8.25      3.77 o 
   2  30   3       31.91       27.00      6.02 o 
   3  30   3      153.75      166.63      7.88 o 
  -2  31   3       44.46       43.62      5.40 o 
  -1  31   3        0.78        0.29      3.50 o 
   0  31   3       99.85      103.98      8.82 o 
   1  31   3       91.71       70.22      8.79 o 
   2  31   3       87.56       88.13      9.99 o 
  -2  32   3        0.08        0.80      3.31 o 
  -1  32   3        0.03        1.44      7.07 o 
   0  32   3        8.15        1.19      5.44 o 
   1  32   3        1.33        4.42      6.49 o 
   2  32   3       22.74       18.92      5.97 o 
  -1  33   3       98.71       96.11     15.52 o 
   1  33   3        1.40        5.00      4.80 o 
  -6   0   4      293.53      125.70     30.47 o 
  -4   0   4        0.10        1.49      1.42 o 
  -2   0   4       11.26       18.00      2.00 o 
   0   0   4      212.04      195.28      4.58 o 
   2   0   4      481.69      541.52     24.20 o 
   4   0   4      469.00      449.65     12.03 o 
   6   0   4       10.55       18.96      7.54 o 
  -6   1   4       39.37       40.62      5.81 o 
  -5   1   4       83.40       58.68     15.26 o 
  -4   1   4       22.06       18.04      2.26 o 
  -3   1   4        7.51        3.72      1.21 o 
  -2   1   4      333.73      370.33      6.71 o 
  -1   1   4       28.93       21.11      0.78 o 
   0   1   4        6.44        6.08      0.62 o 
   1   1   4      322.42      360.95      6.06 o 
   2   1   4      335.42      460.73     12.32 o 
   3   1   4      207.14      233.20      5.25 o 
   4   1   4      218.33      218.13      7.15 o 
   5   1   4      294.84      304.95      7.01 o 
   6   1   4        4.35        4.49      4.18 o 
  -6   2   4       79.72       65.20      7.29 o 
  -5   2   4      415.10      392.69     16.07 o 
  -4   2   4      208.11      214.32      5.47 o 
  -3   2   4      100.79      104.14      3.19 o 
  -2   2   4     1291.71     1416.95     23.31 o 
  -1   2   4      607.12      675.68      8.50 o 
   0   2   4      730.30      823.13     12.75 o 
   1   2   4     5229.13     5169.73    522.00 o 
   2   2   4      268.62      304.15      5.02 o 
   3   2   4      334.51      333.11      6.72 o 
   4   2   4      108.69      121.09      5.08 o 
   5   2   4      316.22      318.99      8.60 o 
   6   2   4      127.17       93.04     12.10 o 
  -6   3   4      101.66       96.97      7.87 o 
  -5   3   4      735.10      679.24     30.83 o 
  -4   3   4      347.11      352.82      7.37 o 
  -3   3   4      404.57      418.63      7.46 o 
  -2   3   4        3.33        4.44      0.76 o 
  -1   3   4     1131.46     1154.69     14.37 o 
   0   3   4      110.74      120.13      8.31 o 
   1   3   4      775.83      836.57     59.77 o 
   2   3   4       56.53       41.59      2.57 o 
   3   3   4       36.09       40.09      2.20 o 
   4   3   4      420.92      435.63     12.10 o 
   5   3   4      142.60      124.61      6.27 o 
   6   3   4       27.12       32.84      6.16 o 
  -6   4   4        1.79        7.23      8.36 o 
  -5   4   4       12.85       11.46      2.20 o 
  -4   4   4        3.49        6.04      1.24 o 
  -3   4   4       10.63       12.15      1.12 o 
  -2   4   4        1.30        4.08      0.81 o 
  -1   4   4       56.53       45.70      6.22 o 
   0   4   4      430.06      456.62     11.10 o 
   1   4   4        0.24        1.48      0.58 o 
   2   4   4      205.60      190.12     12.66 o 
   3   4   4      167.52      175.84      5.19 o 
   4   4   4      969.28      887.59     53.88 o 
   5   4   4      357.64      356.60      8.65 o 
   6   4   4       48.66       45.07      5.41 o 
  -6   5   4       19.43       22.49      4.04 o 
  -5   5   4        0.17        2.05      2.69 o 
  -4   5   4      387.62      393.74      8.24 o 
  -3   5   4       24.09       26.71      1.47 o 
  -2   5   4        1.56        0.87      0.60 o 
  -1   5   4       56.68      114.05      6.30 o 
   0   5   4     2070.82     2148.82    136.50 o 
   1   5   4      438.53      470.49      7.00 o 
   2   5   4      216.44      200.83     14.30 o 
   3   5   4      107.22      110.07      5.63 o 
   4   5   4       66.88       82.36      3.44 o 
   5   5   4      142.26      148.46      5.46 o 
   6   5   4      129.77      136.74      6.93 o 
  -6   6   4        7.78       10.48      3.45 o 
  -5   6   4       14.76       15.84      2.70 o 
  -4   6   4        0.01       -0.69      1.07 o 
  -3   6   4       60.49       62.12      2.13 o 
  -2   6   4       27.51       29.29      2.42 o 
  -1   6   4     3684.73     4011.19     84.38 o 
   0   6   4      271.67      316.25      6.01 o 
   1   6   4        0.47        1.63      0.75 o 
   2   6   4      314.76      306.78      9.93 o 
   3   6   4      784.07      675.26     44.24 o 
   4   6   4      372.36      370.24      9.40 o 
   5   6   4        4.17        2.96      2.04 o 
   6   6   4        7.04       15.83      3.26 o 
  -6   7   4        6.54        8.13      2.74 o 
  -5   7   4       46.86       54.28      3.73 o 
  -4   7   4      156.67      153.85      5.05 o 
  -3   7   4      166.52      153.44      3.37 o 
  -2   7   4        4.51        4.32      0.82 o 
  -1   7   4        9.83       11.28      1.21 o 
   0   7   4     3100.32     3652.80     54.68 o 
   1   7   4        2.56        0.52      0.67 o 
   2   7   4       34.97       48.44      2.73 o 
   3   7   4     1659.06     1699.57     58.08 o 
   4   7   4      296.85      311.39      8.64 o 
   5   7   4       80.32       85.64      5.32 o 
   6   7   4      241.82      262.07      9.43 o 
  -6   8   4        6.55        6.09      2.57 o 
  -5   8   4       86.03       84.26      4.47 o 
  -4   8   4      137.12      133.04      4.82 o 
  -3   8   4      103.87       94.04      3.48 o 
  -2   8   4       86.51       68.33      2.30 o 
  -1   8   4       21.52       27.76      1.83 o 
   0   8   4      224.63      240.97      4.21 o 
   1   8   4       59.86       79.20      2.22 o 
   2   8   4       52.61       46.72      2.81 o 
   3   8   4      439.04      480.15     11.23 o 
   4   8   4      516.82      497.41     11.77 o 
   5   8   4       45.40       48.16      4.26 o 
   6   8   4        0.33        3.43      2.79 o 
  -6   9   4        8.56        3.43      3.08 o 
  -5   9   4       32.13       29.11      2.94 o 
  -4   9   4       25.52       26.10      2.45 o 
  -3   9   4      298.79      295.64      5.83 o 
  -2   9   4       69.50       55.22      2.06 o 
  -1   9   4     1017.27     1034.99     19.16 o 
   0   9   4      729.67      808.12     11.81 o 
   1   9   4      149.87      161.80      3.70 o 
   2   9   4        4.83        4.36      1.09 o 
   3   9   4       58.38       66.82      3.96 o 
   4   9   4      160.79      174.68      7.26 o 
   5   9   4        3.69        5.36      2.26 o 
   6   9   4        3.96        2.78      2.69 o 
  -6  10   4        2.47       -0.48      2.57 o 
  -5  10   4       51.82       48.46      3.57 o 
  -4  10   4      142.23      122.01      4.48 o 
  -3  10   4     2019.66     1942.97     27.35 o 
  -2  10   4      231.04      211.39      5.05 o 
  -1  10   4      716.99      787.16     17.04 o 
   0  10   4      208.61      272.15      3.99 o 
   1  10   4      553.27      531.21      9.71 o 
   2  10   4       77.71       77.72      3.23 o 
   3  10   4       18.26       26.39      2.91 o 
   4  10   4       32.27       33.26      3.08 o 
   5  10   4       52.87       58.99      5.11 o 
   6  10   4        0.50        0.50      2.66 o 
  -6  11   4       13.11       13.90      4.07 o 
  -5  11   4       75.71       75.11      4.30 o 
  -4  11   4      196.01      191.18      5.56 o 
  -3  11   4     2276.20     2259.64     35.08 o 
  -2  11   4      631.82      583.52      7.97 o 
  -1  11   4       96.26      133.50      3.88 o 
   0  11   4        2.73        2.07      0.44 o 
   1  11   4      131.74      143.99      3.07 o 
   2  11   4      452.56      432.27      9.32 o 
   3  11   4      225.54      218.11      6.85 o 
   4  11   4       21.40       18.27      2.58 o 
   5  11   4       19.38       13.31      4.02 o 
   6  11   4      236.89      264.25      9.84 o 
  -6  12   4       24.94       23.02      4.14 o 
  -5  12   4        1.85        1.19      1.92 o 
  -4  12   4       48.82       49.08      3.16 o 
  -3  12   4       61.02       54.65      3.60 o 
  -2  12   4       92.96      107.10      2.42 o 
  -1  12   4       40.09       39.61      1.55 o 
   0  12   4      169.09      164.55      2.91 o 
   1  12   4      163.21      180.91      3.82 o 
   2  12   4        2.03        0.77      0.93 o 
   3  12   4       31.40       33.73      3.05 o 
   4  12   4       52.14       45.68      3.95 o 
   5  12   4       47.77       60.18      5.62 o 
   6  12   4       96.23      111.16      7.08 o 
  -6  13   4       23.36       16.28      3.86 o 
  -5  13   4        7.59        5.18      2.49 o 
  -4  13   4       14.86       18.01      2.34 o 
  -3  13   4       21.29       19.05      1.95 o 
  -2  13   4      111.27      109.11      2.64 o 
  -1  13   4      187.00      174.51      3.84 o 
   0  13   4        0.49        2.01      0.51 o 
   1  13   4     1398.07     1475.79     17.48 o 
   2  13   4       27.98       20.18      1.96 o 
   3  13   4        0.50        0.13      1.25 o 
   4  13   4        5.91        6.42      2.31 o 
   5  13   4        0.53        1.34      2.32 o 
   6  13   4       20.93       22.11      4.01 o 
  -6  14   4       18.96       28.61      4.58 o 
  -5  14   4       64.99       66.03      4.99 o 
  -4  14   4       43.23       47.68      3.64 o 
  -3  14   4       85.98       90.58      3.37 o 
  -2  14   4       64.44       69.46      2.12 o 
  -1  14   4       39.50       41.01      1.69 o 
   0  14   4       43.37       50.13      2.14 o 
   1  14   4       91.14      114.11      2.38 o 
   2  14   4     1514.07     1526.57     22.23 o 
   3  14   4        0.75        1.05      1.36 o 
   4  14   4       13.85       16.10      3.00 o 
   5  14   4        0.58        3.60      2.58 o 
   6  14   4        8.73        2.07      3.14 o 
  -6  15   4      103.24      113.34      8.93 o 
  -5  15   4       80.75       86.78      5.68 o 
  -4  15   4       11.85        9.65      2.23 o 
  -3  15   4        3.75        3.01      1.17 o 
  -2  15   4       29.06       31.65      2.33 o 
  -1  15   4      128.13      132.59      3.93 o 
   0  15   4      142.04      143.29      3.21 o 
   1  15   4     1272.69     1280.05     16.96 o 
   2  15   4      501.26      485.92     10.04 o 
   3  15   4        0.62        0.85      1.19 o 
   4  15   4        0.16        0.08      2.01 o 
   5  15   4       30.85       32.41      4.43 o 
   6  15   4       47.47       54.61      5.77 o 
  -6  16   4       22.58       30.25      5.91 o 
  -5  16   4       37.82       45.30      4.39 o 
  -4  16   4      111.14      103.87      6.22 o 
  -3  16   4        7.85        6.83      1.41 o 
  -2  16   4       14.64        9.23      1.26 o 
  -1  16   4       69.86       68.52      2.35 o 
   0  16   4       31.04       28.03      1.53 o 
   1  16   4      254.50      249.56      4.71 o 
   2  16   4        3.73        4.11      1.20 o 
   3  16   4        2.26        3.67      1.41 o 
   4  16   4       71.35       72.66      5.93 o 
   5  16   4        0.29       -0.59      2.55 o 
   6  16   4        4.92        1.35      3.04 o 
  -6  17   4        0.35        3.17      6.83 o 
  -5  17   4        1.72       -1.82      2.38 o 
  -4  17   4       10.52        7.66      2.46 o 
  -3  17   4       17.82       14.66      1.91 o 
  -2  17   4      315.12      338.10      6.69 o 
  -1  17   4      786.44      767.43     12.60 o 
   0  17   4       29.11       29.35      1.80 o 
   1  17   4      111.77      122.75      4.35 o 
   2  17   4      156.30      150.00      4.40 o 
   3  17   4       32.80       34.20      5.46 o 
   4  17   4        3.30        1.86      1.81 o 
   5  17   4       30.40       30.65      4.56 o 
  -5  18   4      283.59      277.41     17.74 o 
  -4  18   4      106.38       96.81      5.67 o 
  -3  18   4        2.77        6.73      1.55 o 
  -2  18   4      307.01      292.91      6.75 o 
  -1  18   4      559.45      538.69      9.79 o 
   0  18   4       51.22       56.58      2.48 o 
   1  18   4       15.02       15.00      1.93 o 
   2  18   4        2.57        2.19      1.08 o 
   3  18   4       12.61        6.97      1.69 o 
   4  18   4       67.02       81.16      6.14 o 
   5  18   4       55.18       77.46      5.86 o 
  -5  19   4       61.06       61.34      5.26 o 
  -4  19   4      116.49      101.66      5.87 o 
  -3  19   4       97.59       96.77      7.14 o 
  -2  19   4      176.44      176.43      4.60 o 
  -1  19   4      548.26      555.47     13.63 o 
   0  19   4       22.74       23.36      2.55 o 
   1  19   4        0.02       -0.56      0.95 o 
   2  19   4       55.18       48.25      2.85 o 
   3  19   4       14.35       15.06      2.41 o 
   4  19   4      170.33      193.75      7.46 o 
   5  19   4        7.23        3.76      3.18 o 
  -5  20   4       34.53       41.51      4.56 o 
  -4  20   4        2.56        9.35      2.55 o 
  -3  20   4       66.95       66.59      6.76 o 
  -2  20   4       27.09       25.72      2.05 o 
  -1  20   4        4.68        2.38      1.29 o 
   0  20   4       80.72       75.39      3.06 o 
   1  20   4       13.46       12.21      1.73 o 
   2  20   4       32.02       24.14      2.21 o 
   3  20   4        0.44        1.40      1.57 o 
   4  20   4        9.67        8.10      2.43 o 
   5  20   4       68.42       61.62      5.42 o 
  -5  21   4        0.01        2.28      2.70 o 
  -4  21   4      164.44      189.22     10.68 o 
  -3  21   4        1.22        0.07      1.70 o 
  -2  21   4       32.28       33.96      3.40 o 
  -1  21   4      309.20      300.54      6.97 o 
   0  21   4       32.38       37.48      2.35 o 
   1  21   4        2.38        3.34      1.35 o 
   2  21   4        3.17        2.77      1.36 o 
   3  21   4       12.48       10.28      2.27 o 
   4  21   4       63.45       66.94      4.98 o 
   5  21   4       19.58       12.83      3.32 o 
  -5  22   4        2.17        2.04      3.61 o 
  -4  22   4       70.24       68.66      5.30 o 
  -3  22   4        1.95        1.99      1.87 o 
  -2  22   4       18.03       18.51      2.68 o 
  -1  22   4       15.62       10.81      1.99 o 
   0  22   4        1.63        4.14      1.64 o 
   1  22   4       34.12       39.55      2.92 o 
   2  22   4       24.67       19.77      2.33 o 
   3  22   4        3.82        2.81      1.76 o 
   4  22   4       48.00       57.20      4.83 o 
   5  22   4       52.36       44.30      7.37 o 
  -5  23   4        4.12        3.44      7.01 o 
  -4  23   4       84.35       87.89      6.02 o 
  -3  23   4       28.33       26.16      3.37 o 
  -2  23   4       97.30       88.16      5.58 o 
  -1  23   4       14.01       12.68      2.07 o 
   0  23   4       34.22       31.53      2.94 o 
   1  23   4      133.84      128.71      5.00 o 
   2  23   4       54.49       49.48      3.42 o 
   3  23   4        2.91        4.01      1.87 o 
   4  23   4        1.53        0.28      2.32 o 
  -4  24   4        3.07        1.79      2.50 o 
  -3  24   4        1.44        3.90      2.27 o 
  -2  24   4       29.79       28.80      3.72 o 
  -1  24   4        9.26        6.90      2.10 o 
   0  24   4       17.19       10.94      2.21 o 
   1  24   4        2.35        3.58      1.62 o 
   2  24   4       19.32       17.97      2.52 o 
   3  24   4        0.08       -0.01      1.90 o 
   4  24   4        2.73        1.82      2.35 o 
  -4  25   4       55.17       58.30      6.83 o 
  -3  25   4       34.97       31.61      3.92 o 
  -2  25   4        4.20        0.49      2.07 o 
  -1  25   4       31.94       32.97      3.17 o 
   0  25   4       53.91       53.66      3.92 o 
   1  25   4        0.38        0.51      1.58 o 
   2  25   4       65.92       67.83      4.60 o 
   3  25   4       14.91       20.59      3.12 o 
   4  25   4        0.89        1.99      2.53 o 
  -4  26   4        2.81        0.04      2.96 o 
  -3  26   4        0.97        0.84      2.43 o 
  -2  26   4       35.44       27.95      3.67 o 
  -1  26   4       22.21       25.89      3.08 o 
   0  26   4       36.78       33.98      4.10 o 
   1  26   4        1.37       -0.62      2.29 o 
   2  26   4        5.41        4.58      2.54 o 
   3  26   4       29.86       31.05      3.74 o 
   4  26   4       37.55       32.19      4.09 o 
  -4  27   4        0.37        2.21      6.69 o 
  -3  27   4        1.57        0.71      2.57 o 
  -2  27   4        8.89        4.59      2.38 o 
  -1  27   4        3.47        2.73      2.32 o 
   0  27   4        6.63        8.19      2.78 o 
   1  27   4        1.53        2.30      2.46 o 
   2  27   4       23.95       26.09      5.52 o 
   3  27   4       36.20       29.09      3.71 o 
   4  27   4       21.03       17.46      4.70 o 
  -3  28   4       15.17       11.10      3.17 o 
  -2  28   4       18.26       19.90      3.85 o 
  -1  28   4        2.90       -1.41      2.01 o 
   0  28   4        5.80        2.57      2.65 o 
   1  28   4        0.33        0.79      2.45 o 
   2  28   4       32.14       39.42      6.41 o 
   3  28   4        0.02        4.61      3.55 o 
  -3  29   4       26.37       26.35      4.32 o 
  -2  29   4        8.04        5.92      2.94 o 
  -1  29   4       20.45       18.43      4.23 o 
   0  29   4       10.52        9.59      3.31 o 
   1  29   4        9.01        2.66      4.65 o 
   2  29   4       18.20       18.44      5.47 o 
   3  29   4       44.09       45.50      8.36 o 
  -3  30   4       44.49       37.43      6.19 o 
  -2  30   4       66.14       71.64      6.00 o 
  -1  30   4       22.06       20.56      6.16 o 
   0  30   4        0.56       -0.17      2.90 o 
   1  30   4        3.38        3.57      3.80 o 
   2  30   4        7.75        7.16      4.61 o 
  -2  31   4        8.85        9.30      3.51 o 
  -1  31   4       62.52       68.33      9.55 o 
   0  31   4        0.71        1.21      4.01 o 
   1  31   4       36.40       39.27      6.09 o 
   2  31   4        1.13        0.29      4.28 o 
  -1  32   4        0.33        2.32      6.80 o 
   0  32   4        7.75       12.83      6.43 o 
   1  32   4        0.17        1.77      4.66 o 
   0  33   4        8.23        4.86      6.28 o 
  -5   0   5       44.68       29.45      5.04 o 
  -3   0   5        8.70        5.03      1.40 o 
  -1   0   5      209.68      266.46      6.82 o 
   1   0   5      100.49      109.28      4.30 o 
   3   0   5       74.32       90.07      9.55 o 
   5   0   5      652.43      652.79     22.32 o 
  -6   1   5       36.50       35.48      5.61 o 
  -5   1   5      197.31      202.66      7.77 o 
  -4   1   5       36.72       35.09      3.35 o 
  -3   1   5      629.52      674.54     10.94 o 
  -2   1   5      366.60      412.05      8.16 o 
  -1   1   5     1700.44     1866.35     33.33 o 
   0   1   5       14.40       21.81      1.30 o 
   1   1   5       60.46       75.00      2.82 o 
   2   1   5       27.35       43.72      3.76 o 
   3   1   5       97.67       91.20      2.90 o 
   4   1   5        6.67        7.24      1.45 o 
   5   1   5       25.21       21.75      2.55 o 
   6   1   5       21.95       23.91      5.82 o 
  -6   2   5      191.29      166.57     22.34 o 
  -5   2   5      278.76      279.13     12.93 o 
  -4   2   5       20.86       14.71      2.47 o 
  -3   2   5       92.57      107.01      5.18 o 
  -2   2   5     1227.12     1405.62     19.76 o 
  -1   2   5      371.53      458.10      8.82 o 
   0   2   5        8.61       16.29      1.36 o 
   1   2   5      400.83      456.98     50.58 o 
   2   2   5      162.40      182.60      5.80 o 
   3   2   5       12.44       11.96      1.31 o 
   4   2   5      191.98      173.23      5.65 o 
   5   2   5      180.53      164.53      5.66 o 
   6   2   5       48.34       51.62      7.43 o 
  -6   3   5      359.21      345.92     14.97 o 
  -5   3   5       36.10       35.90      3.43 o 
  -4   3   5       50.79       51.19      2.72 o 
  -3   3   5      132.92      136.97      3.62 o 
  -2   3   5       24.08       21.15      1.21 o 
  -1   3   5      770.76      790.15     11.58 o 
   0   3   5      216.75      268.37     12.13 o 
   1   3   5      569.79      604.57     74.06 o 
   2   3   5      313.72      337.09      7.26 o 
   3   3   5       35.06       38.23      1.66 o 
   4   3   5      410.51      424.73      8.44 o 
   5   3   5        1.59        6.18      1.91 o 
   6   3   5        0.19        3.23      4.14 o 
  -6   4   5       33.16       32.33      3.89 o 
  -5   4   5       65.94       62.36      4.71 o 
  -4   4   5       35.73       36.10      2.38 o 
  -3   4   5       16.99       16.13      1.68 o 
  -2   4   5        4.33        2.95      0.60 o 
  -1   4   5       72.68       63.60      3.78 o 
   0   4   5      134.67      152.82      7.32 o 
   1   4   5      485.07      514.08     41.90 o 
   2   4   5      178.51      191.84     27.76 o 
   3   4   5        1.44        0.26      1.10 o 
   4   4   5       29.60       28.82      2.17 o 
   5   4   5       22.76       24.80      2.71 o 
   6   4   5        1.50        2.78      3.19 o 
  -6   5   5      110.03       88.03     11.62 o 
  -5   5   5      121.58      125.70      5.21 o 
  -4   5   5      347.92      352.50      7.14 o 
  -3   5   5      159.16      162.31      3.98 o 
  -2   5   5        3.88        1.40      0.65 o 
  -1   5   5      140.66      133.90      6.30 o 
   0   5   5       65.41       73.65     10.44 o 
   1   5   5      177.04      179.26      6.92 o 
   2   5   5       21.74       11.01      1.55 o 
   3   5   5       83.50       97.83      5.62 o 
   4   5   5       34.34       32.83      3.21 o 
   5   5   5        7.90        7.39      2.04 o 
   6   5   5      112.04       93.16     14.41 o 
  -6   6   5        5.43        7.79      3.23 o 
  -5   6   5      260.66      245.39      7.17 o 
  -4   6   5      501.14      470.50      9.95 o 
  -3   6   5      964.78      925.62     26.16 o 
  -2   6   5      134.57      137.81      4.39 o 
  -1   6   5       21.79       30.17      1.98 o 
   0   6   5      523.07      597.77     11.58 o 
   1   6   5        3.69        0.32      0.50 o 
   2   6   5      127.97      125.32      4.97 o 
   3   6   5       11.07       10.34      2.05 o 
   4   6   5       89.51       80.31      4.63 o 
   5   6   5        5.94        5.12      2.19 o 
   6   6   5       24.39       22.33      4.35 o 
  -6   7   5        6.31        1.63      2.76 o 
  -5   7   5       69.44       76.14      5.78 o 
  -4   7   5     1390.68     1371.51     22.43 o 
  -3   7   5      125.18      121.62      5.01 o 
  -2   7   5        0.02        1.20      0.58 o 
  -1   7   5       75.50       99.23      3.51 o 
   0   7   5      107.92      139.36      3.17 o 
   1   7   5        0.31        2.20      0.59 o 
   2   7   5        7.20        3.72      0.99 o 
   3   7   5      482.38      491.16     23.48 o 
   4   7   5      243.39      221.59      7.25 o 
   5   7   5        0.39       -0.28      1.87 o 
   6   7   5        3.48        3.56      3.29 o 
  -6   8   5       17.02       11.40      3.36 o 
  -5   8   5       36.19       31.89      3.03 o 
  -4   8   5        0.40        3.39      1.40 o 
  -3   8   5      104.00       96.72      3.49 o 
  -2   8   5       33.90       29.01      1.36 o 
  -1   8   5      248.57      242.52      6.25 o 
   0   8   5       81.65      101.37      2.16 o 
   1   8   5      131.55      162.22      3.62 o 
   2   8   5      505.96      524.75     11.07 o 
   3   8   5      759.79      774.87     16.28 o 
   4   8   5      115.85      118.36      5.44 o 
   5   8   5        4.91        4.68      2.21 o 
   6   8   5      143.52      128.51      7.18 o 
  -6   9   5       11.26        9.36      3.36 o 
  -5   9   5      105.55      108.00      5.61 o 
  -4   9   5       59.77       55.98      3.24 o 
  -3   9   5       52.68       55.45      2.51 o 
  -2   9   5        9.00        8.45      1.46 o 
  -1   9   5        5.97        4.08      0.99 o 
   0   9   5      339.34      395.00      6.45 o 
   1   9   5       82.03      104.22      2.27 o 
   2   9   5        2.45        4.31      1.13 o 
   3   9   5       10.97        9.42      2.15 o 
   4   9   5      128.46      138.88      5.90 o 
   5   9   5       38.32       50.44      4.84 o 
   6   9   5       19.36       18.06      3.75 o 
  -6  10   5       26.10       30.04      4.62 o 
  -5  10   5       12.02        9.54      2.45 o 
  -4  10   5      145.94      154.01      5.73 o 
  -3  10   5       71.37       69.05      2.72 o 
  -2  10   5       71.86       83.49      3.28 o 
  -1  10   5      180.50      189.68      5.27 o 
   0  10   5        6.27        4.69      0.56 o 
   1  10   5       26.91       34.48      1.66 o 
   2  10   5       65.59       79.87      3.93 o 
   3  10   5      241.28      245.62     10.35 o 
   4  10   5        1.30        2.07      1.58 o 
   5  10   5       28.18       33.82      4.20 o 
   6  10   5        4.03        2.83      2.72 o 
  -6  11   5      107.18      104.35      7.45 o 
  -5  11   5        6.05        7.33      2.41 o 
  -4  11   5       26.47       30.57      2.57 o 
  -3  11   5      130.27      143.08      3.45 o 
  -2  11   5       60.34       76.91      2.63 o 
  -1  11   5      848.48      919.49     15.17 o 
   0  11   5      528.45      573.51      9.19 o 
   1  11   5      210.73      209.06      4.70 o 
   2  11   5     1657.22     1609.24     24.64 o 
   3  11   5      544.63      565.49     13.17 o 
   4  11   5       11.30        9.07      1.96 o 
   5  11   5        3.54       -0.02      2.25 o 
   6  11   5       40.03       29.57      5.71 o 
  -6  12   5       20.72       23.00      4.47 o 
  -5  12   5       46.24       50.53      4.48 o 
  -4  12   5       20.07       15.52      2.27 o 
  -3  12   5       39.39       39.80      2.26 o 
  -2  12   5      466.92      506.03     19.19 o 
  -1  12   5        0.06        1.90      0.94 o 
   0  12   5      125.24      150.98      3.26 o 
   1  12   5      319.18      327.56      5.48 o 
   2  12   5      707.32      727.22     12.83 o 
   3  12   5      224.64      228.13      7.36 o 
   4  12   5        7.57        3.66      1.81 o 
   5  12   5        7.92        3.94      2.57 o 
   6  12   5        3.72        2.63      2.95 o 
  -6  13   5       11.53        8.53      3.93 o 
  -5  13   5        6.14        3.75      2.33 o 
  -4  13   5        6.58        3.85      1.88 o 
  -3  13   5      119.80      106.00      3.43 o 
  -2  13   5      591.23      642.04     11.56 o 
  -1  13   5      161.30      162.12      4.70 o 
   0  13   5       51.83       50.21      1.57 o 
   1  13   5      277.39      286.07      6.41 o 
   2  13   5       14.08        9.79      1.52 o 
   3  13   5       10.68        9.14      2.15 o 
   4  13   5       66.71       68.80      4.99 o 
   5  13   5       40.70       52.24      5.24 o 
   6  13   5      106.27      119.73      9.80 o 
  -6  14   5       50.61       56.91      6.04 o 
  -5  14   5        0.01        0.30      2.09 o 
  -4  14   5        1.63        1.14      1.90 o 
  -3  14   5      344.77      340.08      8.18 o 
  -2  14   5       30.10       21.54      1.51 o 
  -1  14   5      139.92      171.72      4.89 o 
   0  14   5       22.91       29.54      1.28 o 
   1  14   5       17.01       15.54      1.02 o 
   2  14   5       38.86       38.23      2.60 o 
   3  14   5       13.41        9.18      1.92 o 
   4  14   5      107.09      100.06      6.50 o 
   5  14   5        0.61        0.91      2.48 o 
   6  14   5       42.19       45.82      5.25 o 
  -6  15   5        4.05        1.83      3.15 o 
  -5  15   5       91.40       84.70      6.39 o 
  -4  15   5      117.87      125.69      7.48 o 
  -3  15   5       46.39       50.57      4.18 o 
  -2  15   5      696.00      727.97     11.79 o 
  -1  15   5       43.19       54.34      2.75 o 
   0  15   5       67.06       65.06      1.82 o 
   1  15   5      140.93      141.31      3.89 o 
   2  15   5      154.86      171.14      4.75 o 
   3  15   5       67.90       63.93      4.20 o 
   4  15   5      297.95      316.03     11.43 o 
   5  15   5       81.22       89.46      6.69 o 
  -5  16   5        2.42       -0.11      2.12 o 
  -4  16   5        4.25        6.26      2.57 o 
  -3  16   5        0.05        0.44      4.01 o 
  -2  16   5       21.80       30.69      2.92 o 
  -1  16   5        1.55        0.12      0.92 o 
   0  16   5      102.94      117.45      3.22 o 
   1  16   5       63.93       65.18      2.36 o 
   2  16   5      100.06       97.82      3.63 o 
   3  16   5       44.25       51.66      3.66 o 
   4  16   5       10.98        9.21      2.48 o 
   5  16   5       67.38       68.39      6.20 o 
  -5  17   5       48.40       69.38      5.42 o 
  -4  17   5       29.66       27.29      6.84 o 
  -3  17   5      115.77      107.21      6.58 o 
  -2  17   5       30.39       32.16      2.59 o 
  -1  17   5       12.84       12.37      1.61 o 
   0  17   5       37.77       37.38      1.96 o 
   1  17   5       29.19       31.24      2.26 o 
   2  17   5       10.53        6.96      1.53 o 
   3  17   5      321.47      328.68      8.31 o 
   4  17   5      477.85      499.27     13.14 o 
   5  17   5       54.00       56.74      6.10 o 
  -5  18   5      105.04      117.68      9.22 o 
  -4  18   5       50.27       71.18     10.32 o 
  -3  18   5       20.67       20.26      2.78 o 
  -2  18   5       29.13       26.43      2.75 o 
  -1  18   5       46.34       36.39      2.58 o 
   0  18   5      314.14      347.21      6.80 o 
   1  18   5      587.35      596.71     12.84 o 
   2  18   5      107.89      104.11      3.93 o 
   3  18   5       76.60       82.68      4.92 o 
   4  18   5       49.63       62.57      4.90 o 
   5  18   5       32.11       30.49      4.21 o 
  -5  19   5        4.19        5.31      2.56 o 
  -4  19   5       13.35       16.22      2.95 o 
  -3  19   5        5.14        5.92      2.00 o 
  -2  19   5       11.62       15.35      2.17 o 
  -1  19   5       33.45       37.30      2.66 o 
   0  19   5     1511.88     1584.89     25.76 o 
   1  19   5      645.90      643.58     12.39 o 
   2  19   5        0.12        1.56      1.20 o 
   3  19   5       21.02       20.77      2.44 o 
   4  19   5        4.79        8.02      2.97 o 
   5  19   5        4.64        4.62      3.32 o 
  -5  20   5        0.73        0.00      2.36 o 
  -4  20   5        1.91        1.45      2.05 o 
  -3  20   5        7.97        5.62      2.11 o 
  -2  20   5        0.07       -0.16      1.43 o 
  -1  20   5       31.78       29.30      2.47 o 
   0  20   5      230.51      242.28      6.70 o 
   1  20   5       12.84       13.08      1.84 o 
   2  20   5       13.37       10.44      1.91 o 
   3  20   5        3.19        2.59      1.82 o 
   4  20   5       92.17       88.23      5.70 o 
   5  20   5        0.51        1.04      2.64 o 
  -5  21   5        0.35        2.29      2.61 o 
  -4  21   5       26.48       22.81      3.56 o 
  -3  21   5       16.17       17.89      2.94 o 
  -2  21   5       19.86       22.30      2.88 o 
  -1  21   5      111.91      115.33      4.84 o 
   0  21   5       33.57       41.26      3.41 o 
   1  21   5      382.46      384.84      8.90 o 
   2  21   5        3.15        1.33      1.44 o 
   3  21   5       26.80       18.86      2.80 o 
   4  21   5      200.19      211.43      8.18 o 
   5  21   5        9.80        3.78      3.03 o 
  -5  22   5       16.89       13.16      4.07 o 
  -4  22   5       95.00      106.43      6.62 o 
  -3  22   5        3.98        2.38      1.98 o 
  -2  22   5       46.42       50.97      4.23 o 
  -1  22   5       26.53       28.78      2.63 o 
   0  22   5       13.41       20.75      2.51 o 
   1  22   5      104.13      109.91      4.61 o 
   2  22   5        8.45        7.39      1.91 o 
   3  22   5       14.27       14.30      2.61 o 
   4  22   5       37.16       50.88      4.65 o 
  -4  23   5       65.94       62.64      5.41 o 
  -3  23   5        4.54        9.75      2.67 o 
  -2  23   5       18.08       14.44      2.80 o 
  -1  23   5        5.34        7.28      1.92 o 
   0  23   5       53.02       48.99      4.42 o 
   1  23   5       32.36       33.04      3.79 o 
   2  23   5       19.00       27.76      3.03 o 
   3  23   5       90.61      100.75      5.63 o 
   4  23   5        2.61       -1.88      2.24 o 
  -4  24   5        2.70        1.99      2.73 o 
  -3  24   5        2.49        3.21      2.38 o 
  -2  24   5        2.55        5.75      2.29 o 
  -1  24   5       63.55       69.00      4.82 o 
   0  24   5        0.02       -1.73      1.73 o 
   1  24   5      105.49      106.01      6.39 o 
   2  24   5      121.81      119.47      5.69 o 
   3  24   5       93.13      108.72      5.92 o 
   4  24   5        0.43        0.81      2.48 o 
  -4  25   5        0.86       -0.70      2.49 o 
  -3  25   5       56.88       59.22      5.20 o 
  -2  25   5       10.67       10.17      2.71 o 
  -1  25   5        5.39        7.16      2.15 o 
   0  25   5       19.02       18.96      3.67 o 
   1  25   5      171.88      174.84      7.91 o 
   2  25   5       56.31       58.29      5.95 o 
   3  25   5       66.15       69.76      6.27 o 
   4  25   5       11.66        9.22      3.07 o 
  -4  26   5       42.55       60.52      7.15 o 
  -3  26   5       19.98       16.31      3.46 o 
  -2  26   5        3.76        5.96      2.44 o 
  -1  26   5       37.46       40.82      4.10 o 
   0  26   5        4.66        2.71      2.37 o 
   1  26   5       89.38       90.39      6.51 o 
   2  26   5        2.71        3.30      3.65 o 
   3  26   5       10.37       16.42      4.98 o 
   4  26   5        9.13        9.57      4.76 o 
  -3  27   5      106.98      109.69      7.03 o 
  -2  27   5      120.56      127.34      7.09 o 
  -1  27   5       34.23       26.76      4.37 o 
   0  27   5       45.70       47.88      5.16 o 
   1  27   5       18.65       16.19      3.58 o 
   2  27   5        1.24        1.38      3.56 o 
   3  27   5       15.26        8.74      8.00 o 
  -3  28   5       14.30        9.44      3.27 o 
  -2  28   5       19.20       16.31      5.96 o 
  -1  28   5       36.28       24.82      6.13 o 
   0  28   5        0.65        1.34      2.72 o 
   1  28   5       18.58       22.04      4.09 o 
   2  28   5       21.24       17.14      6.49 o 
   3  28   5       64.92       76.20      9.42 o 
  -3  29   5        0.06       -1.50      3.82 o 
  -2  29   5       24.30       29.44      7.05 o 
  -1  29   5       28.47       26.57      6.65 o 
   0  29   5       69.00       74.98      6.48 o 
   1  29   5       11.08        9.10      3.48 o 
   2  29   5       23.98       22.15      5.79 o 
  -2  30   5       28.83       25.62      5.10 o 
  -1  30   5        9.15       12.03      5.59 o 
   0  30   5       58.89       59.65      6.27 o 
   1  30   5       18.29       14.94      4.04 o 
   2  30   5       21.66       16.26      5.96 o 
  -2  31   5        0.28       -3.29      4.96 o 
  -1  31   5        0.87       -2.99      4.77 o 
   0  31   5        2.69        2.35      3.82 o 
   1  31   5       10.16       12.84      4.07 o 
   2  31   5        8.26        0.69      8.64 o 
  -1  32   5        1.54        1.34      5.07 o 
   0  32   5        6.66       12.24      6.70 o 
   1  32   5       32.80       41.00      8.66 o 
  -6   0   6      178.86      118.46     39.46 o 
  -4   0   6       64.18       63.17      8.47 o 
  -2   0   6       11.55        9.52      1.51 o 
   0   0   6       75.20      116.59      8.69 o 
   2   0   6        4.49        3.67      1.41 o 
   4   0   6       28.97       25.58      4.11 o 
   6   0   6        7.33        4.54      6.30 o 
  -6   1   6      309.64      279.96     24.93 o 
  -5   1   6      667.02      666.63     15.34 o 
  -4   1   6       36.49       30.70      2.20 o 
  -3   1   6        0.01        0.25      0.73 o 
  -2   1   6       12.31       13.47      1.48 o 
  -1   1   6       83.85       88.28      3.00 o 
   0   1   6       69.33       51.19      2.94 o 
   1   1   6       89.00       61.30      7.37 o 
   2   1   6      133.46      139.23      5.18 o 
   3   1   6       35.92       29.98      3.77 o 
   4   1   6        1.68        1.10      1.17 o 
   5   1   6        0.00        0.20      1.95 o 
   6   1   6       45.38       53.74      7.49 o 
  -6   2   6       22.93       21.80      5.30 o 
  -5   2   6      339.85      345.38     25.85 o 
  -4   2   6       94.43       95.38      3.47 o 
  -3   2   6      490.94      506.02     12.46 o 
  -2   2   6      238.02      262.07      4.77 o 
  -1   2   6      575.66      530.15     18.60 o 
   0   2   6        3.79        7.78      0.79 o 
   1   2   6        0.13        0.07      0.72 o 
   2   2   6       12.68       14.68      1.28 o 
   3   2   6       72.58       65.89      6.88 o 
   4   2   6       69.51       64.38      5.07 o 
   5   2   6       13.90       14.30      2.84 o 
   6   2   6        0.53        0.90      3.96 o 
  -6   3   6       63.43       73.50      6.32 o 
  -5   3   6       26.57       28.42      3.77 o 
  -4   3   6      197.35      190.82      4.85 o 
  -3   3   6      426.11      486.65      9.11 o 
  -2   3   6      120.00      153.65      3.59 o 
  -1   3   6      101.86       97.35      2.58 o 
   0   3   6      118.95      165.23      4.56 o 
   1   3   6       45.10       47.69      8.50 o 
   2   3   6       20.21       15.92      2.43 o 
   3   3   6       20.09       24.55      2.81 o 
   4   3   6       44.43       35.37      4.54 o 
   5   3   6       24.89       16.13      3.75 o 
   6   3   6      127.31      133.88     11.84 o 
  -6   4   6        2.12        7.82      5.63 o 
  -5   4   6        2.34        4.76      1.98 o 
  -4   4   6      129.52      134.77      4.99 o 
  -3   4   6      321.48      331.19      6.94 o 
  -2   4   6       23.81       22.80      1.59 o 
  -1   4   6       72.05      100.09      3.15 o 
   0   4   6      625.61      653.17     11.28 o 
   1   4   6       45.95       41.32      3.92 o 
   2   4   6      103.76      114.05      9.76 o 
   3   4   6       89.41       74.62      5.16 o 
   4   4   6        2.56        1.08      1.71 o 
   5   4   6        0.02        1.99      1.88 o 
   6   4   6       50.52       58.93      7.82 o 
  -6   5   6       46.83       38.49      4.92 o 
  -5   5   6       47.80       37.64      4.16 o 
  -4   5   6       41.30       36.31      5.06 o 
  -3   5   6       45.61       50.24      5.28 o 
  -2   5   6       53.66       49.36      1.98 o 
  -1   5   6      268.75      289.29     10.90 o 
   0   5   6        0.95        0.97      0.41 o 
   1   5   6        6.82        3.22      0.92 o 
   2   5   6       13.73       15.13      2.50 o 
   3   5   6        1.01       -0.23      1.16 o 
   4   5   6        9.36        8.77      2.06 o 
   5   5   6        0.98        3.54      2.01 o 
   6   5   6        4.35       -0.06      3.15 o 
  -6   6   6       87.98       91.80     13.03 o 
  -5   6   6        1.40        1.48      1.89 o 
  -4   6   6       20.16       19.94      4.47 o 
  -3   6   6      695.80      701.03     16.41 o 
  -2   6   6        1.84        0.61      0.47 o 
  -1   6   6      132.21      108.35      7.21 o 
   0   6   6       13.13       13.61      1.21 o 
   1   6   6       15.44        7.73      0.97 o 
   2   6   6        6.70        2.48      1.28 o 
   3   6   6       25.34       25.16      3.02 o 
   4   6   6       51.58       62.38      4.30 o 
   5   6   6       36.17       27.18      3.22 o 
   6   6   6        8.75        2.99      3.49 o 
  -6   7   6        0.02        1.09      4.76 o 
  -5   7   6       21.04       17.68      3.34 o 
  -4   7   6      175.27      168.28      6.29 o 
  -3   7   6        2.35        6.79      1.15 o 
  -2   7   6        4.36        4.15      1.26 o 
  -1   7   6       27.87       40.06      4.48 o 
   0   7   6      179.93      179.42      4.78 o 
   1   7   6      204.65      227.04      5.53 o 
   2   7   6      246.69      245.99      7.95 o 
   3   7   6      152.36      158.74      6.81 o 
   4   7   6      138.37      118.72      5.53 o 
   5   7   6       42.21       40.79      5.44 o 
   6   7   6        0.60        5.76      3.46 o 
  -6   8   6        0.56        0.56      2.75 o 
  -5   8   6        3.10        1.44      2.95 o 
  -4   8   6      457.67      469.20      9.97 o 
  -3   8   6      348.95      344.75      7.09 o 
  -2   8   6        0.25        1.78      1.26 o 
  -1   8   6       90.96      104.76      5.23 o 
   0   8   6        2.87        0.81      0.75 o 
   1   8   6      216.50      227.98      4.90 o 
   2   8   6       49.05       60.89      5.76 o 
   3   8   6      196.84      185.11      7.37 o 
   4   8   6       73.27       78.90      4.85 o 
   5   8   6       21.02       19.86      3.42 o 
   6   8   6       14.75       18.51      4.56 o 
  -6   9   6        1.33        2.67      2.85 o 
  -5   9   6       40.68       38.67      3.98 o 
  -4   9   6      126.89      130.90      5.78 o 
  -3   9   6       18.10       21.83      1.59 o 
  -2   9   6       33.12       31.15      4.11 o 
  -1   9   6        2.80        4.24      1.10 o 
   0   9   6      108.12       91.24      3.70 o 
   1   9   6      256.69      262.61      5.40 o 
   2   9   6      174.84      185.77      6.18 o 
   3   9   6        2.43        3.37      1.73 o 
   4   9   6       96.35       93.82      5.23 o 
   5   9   6       40.91       39.28      4.57 o 
   6   9   6      102.37      117.74      9.29 o 
  -6  10   6       15.58       11.28      3.70 o 
  -5  10   6       17.42       17.90      3.09 o 
  -4  10   6        2.44        3.59      1.74 o 
  -3  10   6        2.39        2.71      1.26 o 
  -2  10   6       55.55       55.21      3.40 o 
  -1  10   6       84.61       67.23      3.27 o 
   0  10   6        0.06        0.36      0.82 o 
   1  10   6        8.27       11.74      1.08 o 
   2  10   6       16.47       15.01      2.03 o 
   3  10   6       54.01       57.20      5.23 o 
   4  10   6       23.36       32.23      3.47 o 
   5  10   6        0.25       -0.38      3.05 o 
   6  10   6        6.01        5.04      3.90 o 
  -6  11   6       22.08       34.60      7.61 o 
  -5  11   6       66.56       68.40      5.15 o 
  -4  11   6      141.84      149.21      6.30 o 
  -3  11   6       10.31        8.64      1.82 o 
  -2  11   6      266.57      275.83      7.91 o 
  -1  11   6      172.24      206.21      5.70 o 
   0  11   6        1.46        2.72      1.09 o 
   1  11   6        9.37       12.28      0.92 o 
   2  11   6       94.37       93.38      4.48 o 
   3  11   6      315.60      335.25      9.45 o 
   4  11   6       52.76       52.49      4.54 o 
   5  11   6       53.76       62.12      5.60 o 
   6  11   6        4.73        1.50      3.83 o 
  -6  12   6       10.97       12.26      3.72 o 
  -5  12   6       52.71       48.96      4.59 o 
  -4  12   6      130.99      129.28      6.62 o 
  -3  12   6        3.56        4.29      1.58 o 
  -2  12   6        6.99       11.70      1.92 o 
  -1  12   6       31.55       26.23      2.27 o 
   0  12   6      124.63      137.20      5.09 o 
   1  12   6       30.49       27.19      2.01 o 
   2  12   6     1510.25     1495.27     26.23 o 
   3  12   6       46.86       47.66      4.36 o 
   4  12   6       26.79       19.69      2.96 o 
   5  12   6       77.68       88.02      6.49 o 
   6  12   6        3.82        5.43      3.65 o 
  -6  13   6      113.95      119.20      8.25 o 
  -5  13   6       35.10       26.31      3.55 o 
  -4  13   6        3.30        3.65      2.50 o 
  -3  13   6       20.04       19.26      2.78 o 
  -2  13   6       14.82       18.68      2.30 o 
  -1  13   6        0.54       -0.78      0.87 o 
   0  13   6       21.00       22.66      1.44 o 
   1  13   6      806.94      616.41    183.18 o 
   2  13   6       87.08      108.43      6.44 o 
   3  13   6      700.14      723.93     15.16 o 
   4  13   6       22.13       17.40      3.46 o 
   5  13   6       38.76       49.18      5.20 o 
  -5  14   6      245.57      243.71     15.17 o 
  -4  14   6       22.79       21.03      3.40 o 
  -3  14   6       58.06       67.29      4.82 o 
  -2  14   6       55.78       51.74      3.77 o 
  -1  14   6      193.72      187.64      7.55 o 
   0  14   6        0.89        0.14      0.81 o 
   1  14   6      112.55      130.56      3.42 o 
   2  14   6        2.40        1.43      1.38 o 
   3  14   6      195.78      201.95      6.63 o 
   4  14   6       99.49      131.19      7.53 o 
   5  14   6        4.37        0.60      2.67 o 
  -5  15   6        7.87        6.77      2.78 o 
  -4  15   6        0.33        2.31      2.25 o 
  -3  15   6       73.44       76.98      5.28 o 
  -2  15   6        0.02       -0.46      1.03 o 
  -1  15   6      249.57      249.26      5.97 o 
   0  15   6        9.40        8.32      1.54 o 
   1  15   6     1246.11     1278.70     20.86 o 
   2  15   6       47.11       44.63      3.32 o 
   3  15   6      109.56      114.85      5.13 o 
   4  15   6       58.50       51.43      4.47 o 
   5  15   6       27.21       36.56      5.37 o 
  -5  16   6        8.48       11.48      3.31 o 
  -4  16   6       57.91       58.24      5.24 o 
  -3  16   6      222.21      253.46      9.66 o 
  -2  16   6      163.76      165.98      7.43 o 
  -1  16   6       73.61       75.17      3.41 o 
   0  16   6      119.73      108.34      4.14 o 
   1  16   6      428.09      443.34      9.18 o 
   2  16   6      406.36      382.61     10.41 o 
   3  16   6      288.51      290.50      8.74 o 
   4  16   6      237.91      233.70      8.46 o 
   5  16   6        1.54        0.40      2.94 o 
  -5  17   6        9.76        8.83      2.96 o 
  -4  17   6       51.90       51.02      5.71 o 
  -3  17   6        7.36        7.40      2.29 o 
  -2  17   6        0.46       -0.33      1.27 o 
  -1  17   6       13.41        5.61      1.32 o 
   0  17   6      337.04      324.39      7.78 o 
   1  17   6      431.16      454.11      9.44 o 
   2  17   6        5.23        6.73      1.62 o 
   3  17   6      126.50      140.01      5.36 o 
   4  17   6        8.51       12.62      2.87 o 
   5  17   6       37.15       20.18      5.33 o 
  -5  18   6       14.25       12.83      3.23 o 
  -4  18   6       23.65       22.94      4.08 o 
  -3  18   6      117.58      120.64      7.45 o 
  -2  18   6       80.58       87.88      4.66 o 
  -1  18   6        0.02        0.06      1.15 o 
   0  18   6       38.65       34.02      2.78 o 
   1  18   6       36.93       33.85      2.48 o 
   2  18   6        8.62        7.62      1.78 o 
   3  18   6        9.46        8.24      2.30 o 
   4  18   6       94.35      115.30      9.16 o 
   5  18   6       42.22       36.23      4.96 o 
  -5  19   6        0.46       -1.01      2.41 o 
  -4  19   6       77.97       86.02      5.94 o 
  -3  19   6      105.44       96.84      5.70 o 
  -2  19   6        1.97        2.20      1.61 o 
  -1  19   6       23.39       22.74      2.29 o 
   0  19   6       46.70       53.48      3.39 o 
   1  19   6        5.72        5.00      1.49 o 
   2  19   6      166.22      166.78      6.27 o 
   3  19   6       84.93       89.94      4.65 o 
   4  19   6       97.42      102.27      7.90 o 
   5  19   6       88.79       97.49      6.87 o 
  -5  20   6        0.50        0.36      2.50 o 
  -4  20   6        1.15        4.34      2.48 o 
  -3  20   6      150.17      164.24     11.99 o 
  -2  20   6        7.92        9.15      2.19 o 
  -1  20   6      165.48      173.33      5.32 o 
   0  20   6       47.61       66.39      3.84 o 
   1  20   6      496.90      488.83     12.83 o 
   2  20   6       23.09       26.43      2.72 o 
   3  20   6      227.68      244.67      8.09 o 
   4  20   6        2.95        3.89      2.42 o 
   5  20   6       65.58       74.14      8.08 o 
  -5  21   6        3.69        4.32      5.49 o 
  -4  21   6       51.19       42.61      4.58 o 
  -3  21   6       15.47       19.24      3.18 o 
  -2  21   6        0.41       -1.61      1.69 o 
  -1  21   6        9.93       10.02      1.92 o 
   0  21   6      565.41      564.18     11.97 o 
   1  21   6      152.04      154.99      7.95 o 
   2  21   6       36.62       34.11      3.06 o 
   3  21   6        0.00        0.69      2.22 o 
   4  21   6      711.41      739.26     17.46 o 
  -4  22   6       23.95       15.69      3.43 o 
  -3  22   6      109.52      126.30      7.21 o 
  -2  22   6        2.02        5.25      2.30 o 
  -1  22   6      210.30      210.13      6.15 o 
   0  22   6      184.76      196.84      7.73 o 
   1  22   6        4.76        2.44      2.07 o 
   2  22   6        4.52        6.63      2.55 o 
   3  22   6        0.02        0.62      2.19 o 
   4  22   6        1.72        3.47      2.59 o 
  -4  23   6        0.09        0.42      2.63 o 
  -3  23   6       65.90       60.99      5.50 o 
  -2  23   6       15.63       16.39      2.98 o 
  -1  23   6      714.49      714.16     13.62 o 
   0  23   6      689.45      720.70     17.29 o 
   1  23   6        2.22        3.68      2.29 o 
   2  23   6        5.48        5.12      2.53 o 
   3  23   6        1.14       -1.14      3.13 o 
   4  23   6       36.91       40.47      4.48 o 
  -4  24   6       39.95       35.26      5.72 o 
  -3  24   6        7.32        8.22      2.91 o 
  -2  24   6       78.00       62.33      5.04 o 
  -1  24   6      301.47      317.71      9.92 o 
   0  24   6      326.83      343.69     14.41 o 
   1  24   6       13.41       10.91      2.90 o 
   2  24   6       55.61       63.44      5.51 o 
   3  24   6        9.52        6.35      3.99 o 
   4  24   6       88.00       94.12      9.84 o 
  -4  25   6        1.95        5.65      4.17 o 
  -3  25   6       18.37       22.81      3.82 o 
  -2  25   6       60.05       65.63      6.56 o 
  -1  25   6      218.22      244.66     13.80 o 
   0  25   6       25.99       15.50      3.31 o 
   1  25   6        5.89        2.69      2.53 o 
   2  25   6        3.65        2.79      2.68 o 
   3  25   6        0.62       -1.58      3.10 o 
  -3  26   6        9.36        7.82      3.06 o 
  -2  26   6        6.78        7.81      2.95 o 
  -1  26   6      171.98      181.72     19.49 o 
   0  26   6       23.33       25.14      3.98 o 
   1  26   6       11.39       10.14      3.30 o 
   2  26   6       24.90       24.66      4.71 o 
   3  26   6        0.09        1.88      3.91 o 
  -3  27   6        2.58        2.53      2.85 o 
  -2  27   6        2.57        3.36      2.65 o 
  -1  27   6       29.49       20.87      5.92 o 
   0  27   6        0.21        0.84      2.77 o 
   1  27   6        0.14        3.61      3.35 o 
   2  27   6       60.15       73.21      9.04 o 
   3  27   6       23.45       18.48      8.06 o 
  -3  28   6        6.92        7.41      4.26 o 
  -2  28   6       26.39       22.39      4.72 o 
  -1  28   6        7.85        6.21      5.10 o 
   0  28   6        0.02       -0.62      2.78 o 
   1  28   6       37.70       33.44      6.26 o 
   2  28   6      458.24      544.46     22.54 o 
  -2  29   6        3.09        1.46      3.23 o 
  -1  29   6       18.96       16.90      6.04 o 
   0  29   6       29.56       30.09      4.85 o 
   1  29   6        1.55        2.70      3.28 o 
   2  29   6        0.31       10.34      5.23 o 
  -2  30   6        0.15        1.09      5.20 o 
  -1  30   6       65.60       73.48      9.99 o 
   0  30   6       35.43       26.38      5.48 o 
   1  30   6        2.24        1.98      3.60 o 
   2  30   6        6.76       13.54     10.13 o 
  -1  31   6       19.35       21.81      7.72 o 
   0  31   6        2.65        3.51      4.24 o 
   1  31   6        0.71        4.85      4.66 o 
  -5   0   7       56.51       66.15      6.09 o 
  -3   0   7       52.15       48.25      6.85 o 
  -1   0   7     1481.75     1540.49     62.30 o 
   1   0   7      521.61      285.19     31.06 o 
   3   0   7       83.65       74.97      9.43 o 
   5   0   7      128.22      153.62     21.20 o 
  -6   1   7        0.29        2.34      5.23 o 
  -5   1   7       21.18       24.81      4.88 o 
  -4   1   7       20.15       22.33      1.94 o 
  -3   1   7       28.80       31.26      1.97 o 
  -2   1   7      144.75      166.84      4.82 o 
  -1   1   7      354.95      338.69      8.27 o 
   0   1   7     1166.90     1131.59     23.06 o 
   1   1   7      149.06      138.45     16.89 o 
   2   1   7        1.47        0.61      0.97 o 
   3   1   7        3.19        4.87      2.90 o 
   4   1   7        0.17        1.87      2.28 o 
   5   1   7       81.29       97.29      8.60 o 
   6   1   7       19.58       28.13      6.14 o 
  -6   2   7      213.38      216.66     18.50 o 
  -5   2   7        0.18        3.48      2.89 o 
  -4   2   7      250.93      235.85      5.56 o 
  -3   2   7        2.14        1.91      0.91 o 
  -2   2   7       44.71       46.37      2.51 o 
  -1   2   7       12.01       13.19      1.31 o 
   0   2   7      152.58      131.56      6.03 o 
   1   2   7       21.60       17.46      2.14 o 
   2   2   7        7.67        8.44      1.41 o 
   3   2   7        9.85       13.27      3.08 o 
   4   2   7      390.00      352.82     11.97 o 
   5   2   7       23.38       16.58      3.69 o 
   6   2   7       70.19       70.97     11.41 o 
  -6   3   7      189.19      191.18     14.53 o 
  -5   3   7       57.82       56.85      4.91 o 
  -4   3   7      259.18      253.94      5.80 o 
  -3   3   7       37.09       36.36      3.01 o 
  -2   3   7       10.97        7.61      0.95 o 
  -1   3   7       41.07       37.92      2.30 o 
   0   3   7      181.36      189.52      5.32 o 
   1   3   7       36.77       31.84      3.06 o 
   2   3   7       43.42       36.46      2.31 o 
   3   3   7       55.34       31.62      4.18 o 
   4   3   7       82.13       76.12      6.62 o 
   5   3   7        0.75        7.74      2.90 o 
   6   3   7        0.67        3.63      4.57 o 
  -6   4   7       79.96       71.89      9.56 o 
  -5   4   7       64.91       70.71      5.47 o 
  -4   4   7       49.67       50.37      4.99 o 
  -3   4   7      300.44      311.31      6.50 o 
  -2   4   7       59.72       56.47      1.81 o 
  -1   4   7       34.58       43.75      2.30 o 
   0   4   7       59.45       57.81      2.08 o 
   1   4   7       47.99       67.13      2.58 o 
   2   4   7       30.73       20.45      1.86 o 
   3   4   7      151.08      148.58     13.90 o 
   4   4   7      125.15      113.26      7.69 o 
   5   4   7        0.97        1.51      2.46 o 
   6   4   7       13.53       13.95      4.29 o 
  -6   5   7      125.29      119.44      9.40 o 
  -5   5   7       77.50       76.29      5.68 o 
  -4   5   7       56.57       58.79      4.08 o 
  -3   5   7      298.05      282.86      8.20 o 
  -2   5   7       47.46       58.95      2.90 o 
  -1   5   7        0.58       -0.63      0.63 o 
   0   5   7        2.41       10.51      1.33 o 
   1   5   7      123.35      132.70      3.57 o 
   2   5   7      312.92      273.20     12.23 o 
   3   5   7       10.13        1.07      2.10 o 
   4   5   7       44.03       37.49      5.46 o 
   5   5   7      159.94      175.02     10.96 o 
   6   5   7       75.02       75.36      8.72 o 
  -6   6   7        3.16       12.82      8.58 o 
  -5   6   7        1.29        0.55      1.92 o 
  -4   6   7      123.81      119.98      6.02 o 
  -3   6   7        4.97        5.21      1.45 o 
  -2   6   7       47.57       51.51      4.92 o 
  -1   6   7        2.18        1.53      0.98 o 
   0   6   7      340.00      313.69      6.18 o 
   1   6   7        0.96        1.96      0.86 o 
   2   6   7       60.90       59.88      3.00 o 
   3   6   7       22.55       12.44      2.93 o 
   4   6   7      120.62      116.85      6.25 o 
   5   6   7        3.87        3.44      2.80 o 
   6   6   7        4.32        0.82      3.48 o 
  -6   7   7       16.60       15.76      4.49 o 
  -5   7   7       20.00       20.07      3.22 o 
  -4   7   7       61.69       64.77      4.37 o 
  -3   7   7       14.60       17.29      2.30 o 
  -2   7   7       14.17       16.55      3.78 o 
  -1   7   7      234.42      220.40      8.16 o 
   0   7   7       80.77       80.54      2.94 o 
   1   7   7      679.72      641.36     10.72 o 
   2   7   7      254.48      257.34      9.17 o 
   3   7   7        2.84        0.35      2.11 o 
   4   7   7       42.92       50.42      4.11 o 
   5   7   7       32.01       42.35      4.11 o 
   6   7   7       35.98       37.00      6.88 o 
  -6   8   7        2.16        3.52      2.99 o 
  -5   8   7       23.35       19.41      3.30 o 
  -4   8   7      132.93      139.64      6.05 o 
  -3   8   7      412.56      382.14     50.10 o 
  -2   8   7      119.81       80.43      9.66 o 
  -1   8   7      216.98      198.75     15.77 o 
   0   8   7      334.16      333.08      7.71 o 
   1   8   7     2516.10     2635.60     37.40 o 
   2   8   7      763.84      775.73     16.76 o 
   3   8   7      117.36      102.03      7.54 o 
   4   8   7       23.91       30.43      3.46 o 
   5   8   7       53.84       45.71      5.77 o 
   6   8   7        5.23        7.90      4.73 o 
  -6   9   7        3.16        4.83      3.17 o 
  -5   9   7       11.72        9.25      2.71 o 
  -4   9   7        0.20        0.32      1.68 o 
  -3   9   7       19.80       23.86      2.68 o 
  -2   9   7        2.69        2.16      1.25 o 
  -1   9   7        1.49        1.42      1.02 o 
   0   9   7       50.13       41.59      2.94 o 
   1   9   7      466.39      474.91     10.85 o 
   2   9   7       83.79      102.57      5.75 o 
   3   9   7        9.30        2.89      2.61 o 
   4   9   7       25.47       37.75      3.69 o 
   5   9   7        7.26        8.31      2.85 o 
   6   9   7      105.16       37.38     20.05 o 
  -6  10   7        4.37        2.99      3.32 o 
  -5  10   7       22.16       23.12      3.97 o 
  -4  10   7       33.99       32.10      3.40 o 
  -3  10   7        4.67        3.92      1.55 o 
  -2  10   7        3.71        2.84      1.34 o 
  -1  10   7       25.44       24.59      3.32 o 
   0  10   7       75.73       80.47      3.78 o 
   1  10   7        7.87       10.02      1.19 o 
   2  10   7        9.29        8.54      1.88 o 
   3  10   7       58.92       76.13      7.29 o 
   4  10   7      215.28      215.26      9.40 o 
   5  10   7        9.45        7.75      3.39 o 
  -6  11   7        7.48        4.21      7.92 o 
  -5  11   7        3.66        2.06      3.64 o 
  -4  11   7        2.88        2.25      1.83 o 
  -3  11   7        9.45        9.21      2.04 o 
  -2  11   7        0.92       -0.24      1.09 o 
  -1  11   7      155.44      129.45      6.54 o 
   0  11   7       42.65       39.22      2.98 o 
   1  11   7      540.52      554.73     11.36 o 
   2  11   7      122.15      126.86      5.30 o 
   3  11   7       87.14       88.82      7.19 o 
   4  11   7        0.29       -0.69      1.79 o 
   5  11   7       99.23      111.40      7.14 o 
  -5  12   7       20.61       25.40      3.54 o 
  -4  12   7      204.86      222.67      8.64 o 
  -3  12   7       64.41       75.76      5.07 o 
  -2  12   7        0.36        0.68      1.30 o 
  -1  12   7      112.34       94.54      3.81 o 
   0  12   7        1.42       -0.03      1.07 o 
   1  12   7      262.34      271.52      6.83 o 
   2  12   7      970.49      937.37     19.75 o 
   3  12   7      455.54      485.61     13.62 o 
   4  12   7        0.22       -1.05      1.82 o 
   5  12   7       80.13       85.16      6.54 o 
  -5  13   7       65.59       53.65      4.88 o 
  -4  13   7       31.43       42.21      4.43 o 
  -3  13   7        6.59        4.69      1.96 o 
  -2  13   7      276.14      258.19      8.13 o 
  -1  13   7      121.72       89.55      3.78 o 
   0  13   7       68.27       51.13      3.62 o 
   1  13   7        8.00        8.49      1.43 o 
   2  13   7       54.00       53.22      3.64 o 
   3  13   7        2.22        2.07      1.74 o 
   4  13   7       65.12       63.25      6.29 o 
   5  13   7       18.27       12.57      5.88 o 
  -5  14   7       40.46       43.13      4.60 o 
  -4  14   7        5.68        9.68      2.81 o 
  -3  14   7        1.07       -0.15      1.78 o 
  -2  14   7       61.55       43.87      4.13 o 
  -1  14   7       10.26        5.21      1.38 o 
   0  14   7       38.28       32.23      3.35 o 
   1  14   7        0.97        0.61      1.07 o 
   2  14   7      146.21      141.81      5.43 o 
   3  14   7      179.78      208.64      8.18 o 
   4  14   7        2.59        1.04      1.96 o 
   5  14   7        4.89        1.90      3.00 o 
  -5  15   7       58.06       45.31      4.74 o 
  -4  15   7      116.84      127.76      7.10 o 
  -3  15   7        6.65        4.88      2.15 o 
  -2  15   7       77.70       68.44      5.36 o 
  -1  15   7      285.27      264.68      7.06 o 
   0  15   7        0.05        1.63      1.39 o 
   1  15   7      102.99       97.37      4.01 o 
   2  15   7        0.04       -0.78      1.19 o 
   3  15   7       77.36       83.82      5.69 o 
   4  15   7      176.11      170.61      7.32 o 
   5  15   7       13.14       25.28      4.04 o 
  -5  16   7        8.54       10.45      3.21 o 
  -4  16   7       16.04       20.86      3.61 o 
  -3  16   7        3.71       -1.45      1.90 o 
  -2  16   7        1.51        1.76      1.39 o 
  -1  16   7       71.26       47.09      3.28 o 
   0  16   7       67.90       53.37      3.32 o 
   1  16   7      395.31      391.78     12.33 o 
   2  16   7      170.31      178.53      9.22 o 
   3  16   7      284.64      312.48     10.45 o 
   4  16   7        1.49        0.96      2.11 o 
   5  16   7       10.38        6.75      3.31 o 
  -5  17   7       20.92       12.18      3.84 o 
  -4  17   7       15.07       16.73      3.53 o 
  -3  17   7      123.15      137.85      6.48 o 
  -2  17   7       11.56        6.96      1.70 o 
  -1  17   7       75.47       70.39      3.61 o 
   0  17   7      425.35      388.15     11.88 o 
   1  17   7       12.70       18.88      3.66 o 
   2  17   7       62.87       71.44      3.99 o 
   3  17   7      269.76      277.64      9.13 o 
   4  17   7      178.40      171.01      7.50 o 
   5  17   7        1.96        2.31      2.87 o 
  -5  18   7       59.24       56.42      5.79 o 
  -4  18   7      144.52      153.55     10.09 o 
  -3  18   7       21.62       31.71      4.11 o 
  -2  18   7        5.44        5.68      1.95 o 
  -1  18   7        1.74        3.39      1.47 o 
   0  18   7       43.13       45.56      3.26 o 
   1  18   7       38.63       36.61      3.75 o 
   2  18   7        1.30        1.07      1.46 o 
   3  18   7       56.31       69.15      6.00 o 
   4  18   7        2.67        2.26      2.63 o 
   5  18   7       55.06       51.62     14.20 o 
  -5  19   7       17.43       14.85      3.43 o 
  -4  19   7       13.08       11.34      3.06 o 
  -3  19   7       17.00       17.60      3.01 o 
  -2  19   7      121.53      109.39      7.75 o 
  -1  19   7       58.44       51.02      3.31 o 
   0  19   7      173.08      170.53      6.89 o 
   1  19   7       81.88       78.10      5.27 o 
   2  19   7        9.63        8.21      2.40 o 
   3  19   7      108.45      122.05      6.08 o 
   4  19   7      321.58      328.99     20.74 o 
  -4  20   7       32.43       33.78      4.39 o 
  -3  20   7      334.16      358.82     11.05 o 
  -2  20   7       13.82       18.73      2.90 o 
  -1  20   7        5.81        5.50      1.82 o 
   0  20   7      548.47      571.69     14.48 o 
   1  20   7      111.38      104.57      5.92 o 
   2  20   7        9.18        7.45      2.42 o 
   3  20   7        6.27        3.32      2.97 o 
   4  20   7      117.95      119.85      8.08 o 
  -4  21   7       16.86       12.38      3.31 o 
  -3  21   7       78.74       81.38      5.83 o 
  -2  21   7       95.14       97.65      5.85 o 
  -1  21   7       73.62       73.69      4.61 o 
   0  21   7       16.52       15.86      2.98 o 
   1  21   7       37.86       37.28      4.15 o 
   2  21   7        4.08        4.32      2.35 o 
   3  21   7        9.12       17.07      5.65 o 
   4  21   7        6.56        7.90      4.55 o 
  -4  22   7       37.70       31.87      4.39 o 
  -3  22   7        0.21        0.92      2.31 o 
  -2  22   7        0.46       -1.77      1.77 o 
  -1  22   7       34.35       32.29      3.47 o 
   0  22   7        0.16       -0.91      1.90 o 
   1  22   7        2.76       -0.54      1.93 o 
   2  22   7        5.60        6.24      2.68 o 
   3  22   7      228.32      261.88     14.01 o 
   4  22   7       14.54        9.41      4.74 o 
  -4  23   7       31.56       34.80      4.55 o 
  -3  23   7        8.22        3.78      2.69 o 
  -2  23   7       15.54       13.90      3.02 o 
  -1  23   7       53.52       58.04      5.08 o 
   0  23   7       21.99       24.56      3.72 o 
   1  23   7        0.02        1.16      2.22 o 
   2  23   7        0.06       -0.28      2.35 o 
   3  23   7       53.32       61.51      8.12 o 
   4  23   7       34.26       35.70      8.50 o 
  -3  24   7        2.69        3.98      2.86 o 
  -2  24   7       19.74       17.23      3.38 o 
  -1  24   7       55.39       67.32      6.46 o 
   0  24   7       80.28       83.44      6.23 o 
   1  24   7       88.62       88.81      6.59 o 
   2  24   7      173.72      170.52      8.55 o 
   3  24   7       75.23       65.07     22.94 o 
  -3  25   7        4.24        1.31      2.81 o 
  -2  25   7        0.77        1.63      2.67 o 
  -1  25   7      247.77      245.47     14.15 o 
   0  25   7       28.67       20.85      3.84 o 
   1  25   7        3.63        5.36      2.82 o 
   2  25   7        0.28       -2.02      2.70 o 
   3  25   7       81.27       80.63      9.29 o 
  -3  26   7        0.67        3.09      2.86 o 
  -2  26   7       50.35       62.75      9.37 o 
  -1  26   7       19.49       15.10      7.38 o 
   0  26   7       14.18       10.25      3.22 o 
   1  26   7        2.03        5.50      3.08 o 
   2  26   7       11.51        7.51      3.99 o 
   3  26   7        5.75        0.30      4.60 o 
  -3  27   7       21.26       29.06     10.16 o 
  -2  27   7      311.11      317.68     13.22 o 
  -1  27   7      500.58      530.84     50.49 o 
   0  27   7        0.52       -2.56      2.56 o 
   1  27   7        4.36        7.16      3.43 o 
   2  27   7        0.34        2.88      3.56 o 
  -2  28   7      531.21      535.77     18.23 o 
  -1  28   7       47.61       32.35      8.24 o 
   0  28   7      154.35      146.88      8.82 o 
   1  28   7        9.10        9.19      3.87 o 
   2  28   7        2.22        2.36      4.69 o 
  -1  29   7      270.07      280.15     21.09 o 
   0  29   7       30.95       37.21      7.05 o 
   1  29   7       88.67       85.75      7.57 o 
  -1  30   7       15.78       16.69     10.98 o 
   0  30   7       44.97       51.70      7.29 o 
   1  30   7        0.00       -1.65      7.33 o 
  -6   0   8       24.02       18.50      7.95 o 
  -4   0   8      361.37      364.03     14.07 o 
  -2   0   8       17.54       20.39      2.35 o 
   0   0   8      134.99      128.71      5.72 o 
   2   0   8      104.40       19.77      8.37 o 
   4   0   8       90.02       79.42      8.63 o 
  -6   1   8       27.73       35.81      6.52 o 
  -5   1   8       29.88       33.05      5.92 o 
  -4   1   8      154.13      155.77      6.31 o 
  -3   1   8      161.32      163.40      4.35 o 
  -2   1   8      137.24      144.25      4.20 o 
  -1   1   8      197.87      232.18     11.09 o 
   0   1   8       90.38       82.08      5.10 o 
   1   1   8        9.12        8.98      1.52 o 
   2   1   8       97.11       68.70      7.23 o 
   3   1   8      460.55      413.74     17.96 o 
   4   1   8       14.61        9.32      2.96 o 
   5   1   8       31.20       36.56      5.45 o 
  -6   2   8       69.83       62.97      8.35 o 
  -5   2   8       20.97       24.94      5.34 o 
  -4   2   8        0.44        0.50      1.32 o 
  -3   2   8       13.14       13.82      1.54 o 
  -2   2   8        8.18        9.89      1.79 o 
  -1   2   8       59.66       73.09      3.02 o 
   0   2   8       36.46       39.01      4.35 o 
   1   2   8      536.56      319.90     24.77 o 
   2   2   8        0.07       -0.03      0.97 o 
   3   2   8      532.59      482.94     15.87 o 
   4   2   8        6.97        7.70      2.84 o 
   5   2   8       85.87       92.41      6.74 o 
  -6   3   8        3.49       13.41      6.25 o 
  -5   3   8       13.60       12.86      3.14 o 
  -4   3   8        0.36        0.94      1.62 o 
  -3   3   8      119.56      112.53      3.61 o 
  -2   3   8      185.37      206.68     10.73 o 
  -1   3   8      175.69      167.98     15.43 o 
   0   3   8      881.20      883.75     17.98 o 
   1   3   8      887.43      770.19     85.20 o 
   2   3   8        2.27        1.13      1.06 o 
   3   3   8       32.57       31.46      4.34 o 
   4   3   8       33.33       21.91      4.34 o 
   5   3   8       35.95       30.32      4.41 o 
  -6   4   8        0.57        4.40      4.54 o 
  -5   4   8        1.19        3.25      2.26 o 
  -4   4   8       47.32       38.95      3.44 o 
  -3   4   8       27.56       19.97      2.30 o 
  -2   4   8      463.96      434.90     48.44 o 
  -1   4   8     1486.90     1480.00     34.70 o 
   0   4   8     1580.84     1526.60     36.13 o 
   1   4   8      565.08      537.83     46.72 o 
   2   4   8        9.36        8.63      1.40 o 
   3   4   8        0.09       -0.79      2.15 o 
   4   4   8       54.46       47.24      5.71 o 
   5   4   8       34.61       34.89      4.59 o 
  -6   5   8        7.95        7.38      9.78 o 
  -5   5   8       44.29       48.99      4.77 o 
  -4   5   8       50.58       55.44      4.59 o 
  -3   5   8       56.22       62.38      7.91 o 
  -2   5   8       96.66       86.05     19.28 o 
  -1   5   8      269.80      271.08     15.31 o 
   0   5   8      458.05      434.94      9.63 o 
   1   5   8      392.65      372.04     28.58 o 
   2   5   8        9.97       10.14      2.10 o 
   3   5   8        0.49        2.45      2.29 o 
   4   5   8       28.31       29.35      4.71 o 
   5   5   8       18.87       26.44      4.41 o 
  -6   6   8       20.13       15.36      6.23 o 
  -5   6   8        7.16        9.88      2.99 o 
  -4   6   8       37.83       35.98      3.42 o 
  -3   6   8       63.80       45.98     10.42 o 
  -2   6   8        9.23        6.73      1.78 o 
  -1   6   8        4.56        0.51      1.23 o 
   0   6   8       54.19       55.39      3.65 o 
   1   6   8      331.73      342.86      6.49 o 
   2   6   8        3.01        1.72      1.33 o 
   3   6   8      101.09      102.18      7.05 o 
   4   6   8       13.49       15.26      3.92 o 
   5   6   8      269.71      298.60     12.91 o 
  -5   7   8       79.44       81.95      9.14 o 
  -4   7   8       52.02       50.84      4.06 o 
  -3   7   8      175.01      171.71     22.67 o 
  -2   7   8      207.25      208.10     10.97 o 
  -1   7   8        0.02        0.32      1.29 o 
   0   7   8      176.73      177.19      8.60 o 
   1   7   8      797.19      851.74     17.80 o 
   2   7   8      275.27      259.01      7.37 o 
   3   7   8        0.33       -1.71      2.00 o 
   4   7   8       36.63       34.61      5.22 o 
   5   7   8       60.91       54.85      5.91 o 
  -5   8   8       42.91       56.22      5.80 o 
  -4   8   8        0.01       -0.25      1.72 o 
  -3   8   8       48.48       35.46      5.31 o 
  -2   8   8      168.32      134.60      9.48 o 
  -1   8   8       17.10        6.94      1.78 o 
   0   8   8       35.15       37.67      2.21 o 
   1   8   8      601.72      561.97     10.41 o 
   2   8   8       30.95       41.40      3.20 o 
   3   8   8       53.62       50.21      5.35 o 
   4   8   8      248.47      224.83     10.10 o 
   5   8   8        7.68        5.20      3.93 o 
  -5   9   8       24.19       24.21      3.64 o 
  -4   9   8       45.77       45.31      3.98 o 
  -3   9   8      112.04       89.57      4.66 o 
  -2   9   8      114.90       80.29      4.36 o 
  -1   9   8        9.52       17.50      2.77 o 
   0   9   8        0.55       -0.25      0.99 o 
   1   9   8      156.22      124.62      3.50 o 
   2   9   8       80.68       74.72      5.01 o 
   3   9   8       95.90      104.92      9.64 o 
   4   9   8        7.17       10.02      3.84 o 
   5   9   8       23.81       19.78      5.03 o 
  -5  10   8        7.60        5.99      2.54 o 
  -4  10   8       23.54       25.58      3.31 o 
  -3  10   8       33.49       32.34      3.27 o 
  -2  10   8        4.14        2.99      1.64 o 
  -1  10   8        6.90        0.98      1.29 o 
   0  10   8       12.01       14.41      1.98 o 
   1  10   8       78.49       87.80      2.86 o 
   2  10   8       40.51       44.14      3.37 o 
   3  10   8        2.78        1.83      2.18 o 
   4  10   8        0.56       -1.97      2.48 o 
   5  10   8      106.43      131.45     10.52 o 
  -5  11   8        2.43        4.00      2.70 o 
  -4  11   8       59.90       66.24      4.92 o 
  -3  11   8        2.56        1.23      1.60 o 
  -2  11   8      190.40      167.46     12.55 o 
  -1  11   8        1.11        1.83      1.51 o 
   0  11   8       12.63        8.36      1.75 o 
   1  11   8        6.25        5.28      1.42 o 
   2  11   8      313.68      332.51      9.52 o 
   3  11   8       22.75       18.00      5.99 o 
   4  11   8        0.71       -0.65      2.66 o 
   5  11   8       24.91       14.87      6.18 o 
  -5  12   8       19.42       25.43      4.30 o 
  -4  12   8        1.23       -0.39      3.20 o 
  -3  12   8       56.28       63.67      4.96 o 
  -2  12   8       92.76       83.46      4.73 o 
  -1  12   8      402.41      339.39     11.68 o 
   0  12   8       69.34       57.54      5.52 o 
   1  12   8       46.67       53.59      2.99 o 
   2  12   8      419.03      430.69     11.35 o 
   3  12   8      205.71      239.01      9.16 o 
   4  12   8       17.30       18.84      3.60 o 
   5  12   8        0.10        2.25      4.05 o 
  -5  13   8      129.97      126.50      7.26 o 
  -4  13   8      144.69      148.02      7.65 o 
  -3  13   8        8.58        8.99      2.54 o 
  -2  13   8       84.65       61.41      4.85 o 
  -1  13   8        4.32        0.37      1.29 o 
   0  13   8      144.00      121.31      5.19 o 
   1  13   8       37.47       34.04      3.85 o 
   2  13   8      233.39      226.92      7.64 o 
   3  13   8      111.74      123.54      6.69 o 
   4  13   8       67.90       59.78     11.32 o 
   5  13   8      118.06      122.67     12.03 o 
  -5  14   8        1.95        4.30      3.16 o 
  -4  14   8       33.09       35.97      4.28 o 
  -3  14   8        0.06       -0.64      1.82 o 
  -2  14   8       21.89       18.38      2.49 o 
  -1  14   8        6.27        2.58      1.51 o 
   0  14   8       19.80       18.17      2.63 o 
   1  14   8        0.64        1.09      1.73 o 
   2  14   8      231.48      252.67      7.63 o 
   3  14   8       10.58        7.25      4.63 o 
   4  14   8       33.68       38.27      7.48 o 
   5  14   8       10.91       13.46      5.61 o 
  -5  15   8       14.08       17.63      5.39 o 
  -4  15   8       11.35       11.10      3.63 o 
  -3  15   8      102.82      117.97      6.65 o 
  -2  15   8        4.88        1.84      1.68 o 
  -1  15   8       20.56       20.81      2.82 o 
   0  15   8       26.15       21.20      3.09 o 
   1  15   8       36.46       30.06      4.01 o 
   2  15   8       93.00      100.88      5.03 o 
   3  15   8      175.66      179.33      8.00 o 
   4  15   8        0.95       -1.83      2.93 o 
   5  15   8        2.23        2.66      5.00 o 
  -5  16   8        0.00       -0.01      2.71 o 
  -4  16   8       54.56       57.51      5.54 o 
  -3  16   8      162.23      166.81      7.23 o 
  -2  16   8        0.08        0.88      1.43 o 
  -1  16   8       72.38       62.41      4.50 o 
   0  16   8        9.61        4.19      3.47 o 
   1  16   8      112.53      116.18      7.30 o 
   2  16   8        0.43       -0.80      1.68 o 
   3  16   8       92.57       95.57      6.27 o 
   4  16   8       52.71       58.83      6.17 o 
  -5  17   8       36.95       33.19     11.12 o 
  -4  17   8      118.01      119.29      8.30 o 
  -3  17   8       59.98       89.97      5.82 o 
  -2  17   8       14.03       15.79      2.70 o 
  -1  17   8       18.43       14.41      3.19 o 
   0  17   8       10.90       10.75      2.40 o 
   1  17   8        5.67        2.40      1.84 o 
   2  17   8        0.29        0.75      2.18 o 
   3  17   8      167.28      164.36     14.02 o 
   4  17   8        0.18        1.10      2.99 o 
  -4  18   8        6.75        9.00      3.22 o 
  -3  18   8        5.06        4.89      2.41 o 
  -2  18   8       10.22       12.39      2.85 o 
  -1  18   8       32.78       29.53      3.05 o 
   0  18   8        5.86        6.89      2.25 o 
   1  18   8       25.18       30.21      3.74 o 
   2  18   8      154.10      164.05      7.33 o 
   3  18   8       20.14       15.56      5.06 o 
   4  18   8        1.16        0.35      3.51 o 
  -4  19   8        4.07        4.24      2.81 o 
  -3  19   8        1.03        0.50      2.18 o 
  -2  19   8       29.40       38.34      6.41 o 
  -1  19   8       26.74       28.93      3.20 o 
   0  19   8       71.73       57.72      4.73 o 
   1  19   8        1.86        1.70      1.96 o 
   2  19   8        1.17        4.65      2.33 o 
   3  19   8        1.52        0.38      2.59 o 
   4  19   8       39.17       27.64      5.99 o 
  -4  20   8       63.44       59.71      5.57 o 
  -3  20   8        9.21        7.63      2.68 o 
  -2  20   8       33.13       25.79      3.48 o 
  -1  20   8       10.40        9.59      3.09 o 
   0  20   8        1.57        0.90      1.92 o 
   1  20   8       10.02        2.77      2.11 o 
   2  20   8       52.95       61.99      5.93 o 
   3  20   8      126.65      124.36     11.98 o 
   4  20   8       10.01       11.58      4.75 o 
  -4  21   8       22.45       20.94      3.91 o 
  -3  21   8       11.92        4.10      2.66 o 
  -2  21   8       34.54       25.08      3.54 o 
  -1  21   8       24.55       18.65      3.42 o 
   0  21   8        4.61        5.31      2.44 o 
   1  21   8        4.93        1.51      2.11 o 
   2  21   8        1.31        2.87      2.53 o 
   3  21   8        0.59       -0.72      6.52 o 
   4  21   8        2.91        4.67      5.60 o 
  -4  22   8        0.05        1.07      2.91 o 
  -3  22   8       12.34       18.88      3.65 o 
  -2  22   8        0.72        0.83      2.54 o 
  -1  22   8       75.50       88.27      6.18 o 
   0  22   8       29.34       27.35      3.92 o 
   1  22   8        8.98        8.84      2.89 o 
   2  22   8        0.16       -2.16      2.16 o 
   3  22   8        2.20        1.24      3.52 o 
  -3  23   8       23.71       22.57      3.93 o 
  -2  23   8       67.29       70.19      6.00 o 
  -1  23   8       74.41       75.35      6.89 o 
   0  23   8       39.53       40.07      4.59 o 
   1  23   8       21.19       18.73      3.79 o 
   2  23   8        4.40        3.89      2.86 o 
   3  23   8        2.73        3.81      4.06 o 
  -3  24   8       43.77       45.58      5.12 o 
  -2  24   8      188.41      212.15     10.39 o 
  -1  24   8        9.56       12.05      5.25 o 
   0  24   8       47.30       37.00      4.53 o 
   1  24   8       83.69       83.41      6.61 o 
   2  24   8        0.59       -1.14      2.63 o 
   3  24   8        0.06        0.10      4.32 o 
  -3  25   8       10.11       10.47      3.45 o 
  -2  25   8       18.06       32.16      5.05 o 
  -1  25   8      146.81      144.73     12.13 o 
   0  25   8       33.08       31.12      4.63 o 
   1  25   8        0.72        0.37      2.84 o 
   2  25   8        2.25        0.70      2.79 o 
  -2  26   8       25.21       30.62      6.93 o 
  -1  26   8        6.99        2.87      4.49 o 
   0  26   8        1.99        1.29      2.90 o 
   1  26   8       13.45       12.62      3.89 o 
   2  26   8       16.76       19.00      4.93 o 
  -2  27   8        1.12       -2.71      5.66 o 
  -1  27   8        5.84        5.64      4.67 o 
   0  27   8       19.86       25.71      4.64 o 
   1  27   8       11.67       23.52     10.93 o 
   2  27   8        5.06        8.92      5.19 o 
  -1  28   8       84.64       90.90     11.00 o 
   0  28   8       10.00       11.53      4.52 o 
   1  28   8       15.14       16.87      4.42 o 
   0  29   8       94.56       92.08     17.36 o 
  -5   0   9       23.80       23.87      7.74 o 
  -3   0   9      240.76      261.16      9.26 o 
  -1   0   9     2217.91     2344.57    197.85 o 
   1   0   9       57.03       71.06      6.59 o 
   3   0   9        6.41        4.46      4.69 o 
   5   0   9       12.96       15.90      7.81 o 
  -5   1   9       86.96       75.87      8.52 o 
  -4   1   9      105.63      109.53      5.91 o 
  -3   1   9        1.17        1.97      1.44 o 
  -2   1   9      188.46      200.37      9.03 o 
  -1   1   9      705.76      742.17     25.39 o 
   0   1   9      941.46      874.14     22.99 o 
   1   1   9       98.75       57.51     12.76 o 
   2   1   9       13.86       12.23      2.72 o 
   3   1   9       29.30       22.62      4.67 o 
   4   1   9        0.39       -0.85      2.42 o 
   5   1   9       39.07       39.95      5.78 o 
  -5   2   9        0.17        0.97      3.82 o 
  -4   2   9      116.09      128.61      6.56 o 
  -3   2   9       21.81       20.34      2.34 o 
  -2   2   9       27.94       32.88      4.36 o 
  -1   2   9        1.53        3.12      2.14 o 
   0   2   9      730.55      705.47     15.15 o 
   1   2   9        5.07        5.69      1.50 o 
   2   2   9      180.60      147.20     18.17 o 
   3   2   9      118.77       95.96      8.08 o 
   4   2   9       10.27        7.69      3.18 o 
   5   2   9        0.02       -0.83      3.24 o 
  -5   3   9       26.17       30.21      5.87 o 
  -4   3   9        9.06        9.01      2.20 o 
  -3   3   9        0.92       -0.27      1.29 o 
  -2   3   9      104.47       98.01      4.79 o 
  -1   3   9      208.64      211.63      7.01 o 
   0   3   9      342.54      317.44     27.07 o 
   1   3   9      555.86      488.70     41.49 o 
   2   3   9       31.99       30.24      4.14 o 
   3   3   9       34.23       26.17      4.85 o 
   4   3   9       75.81       55.94      6.17 o 
   5   3   9        0.51        2.00      3.51 o 
  -5   4   9       21.37       23.74      5.62 o 
  -4   4   9      114.03      116.74      6.52 o 
  -3   4   9       25.79       16.57      2.19 o 
  -2   4   9        2.64        2.10      1.52 o 
  -1   4   9      237.18      238.25      7.55 o 
   0   4   9      101.16      102.79      4.41 o 
   1   4   9      299.58      276.61     26.75 o 
   2   4   9       27.09       26.20      2.58 o 
   3   4   9       19.07       15.68      3.43 o 
   4   4   9       26.37       19.70      4.25 o 
   5   4   9       42.03       58.56      6.60 o 
  -5   5   9       38.84       31.67      6.34 o 
  -4   5   9        1.51        1.68      1.82 o 
  -3   5   9      147.89      146.23      5.44 o 
  -2   5   9       63.94       66.33      6.29 o 
  -1   5   9        9.43        7.74      1.93 o 
   0   5   9       12.75       19.69      1.93 o 
   1   5   9      133.56      112.10      5.71 o 
   2   5   9      306.90      274.30     11.45 o 
   3   5   9       62.00       63.23      6.10 o 
   4   5   9       25.93       29.84      4.94 o 
   5   5   9        1.22       -0.23      2.98 o 
  -5   6   9        0.16        2.07      3.63 o 
  -4   6   9       91.59       86.50      6.50 o 
  -3   6   9      208.23      175.78     32.79 o 
  -2   6   9       63.64       70.77      4.45 o 
  -1   6   9       47.43       49.31      4.10 o 
   0   6   9        5.64        5.90      1.28 o 
   1   6   9      310.29      283.00      6.13 o 
   2   6   9      165.75      134.08      5.13 o 
   3   6   9        8.85        5.88      2.77 o 
   4   6   9       72.07       70.56      6.87 o 
   5   6   9        2.70       -0.97      2.94 o 
  -5   7   9        7.12        5.38      3.58 o 
  -4   7   9        5.88        7.51      2.33 o 
  -3   7   9      136.81      127.28      5.84 o 
  -2   7   9        9.15        3.88      1.97 o 
  -1   7   9      103.51       82.70      5.75 o 
   0   7   9        0.26        0.77      1.10 o 
   1   7   9       95.84       91.89      4.58 o 
   2   7   9      172.08      162.85      5.75 o 
   3   7   9        6.10        3.53      3.13 o 
   4   7   9        2.19        1.48      3.15 o 
   5   7   9        6.57        2.32      3.35 o 
  -5   8   9        3.81        4.41      3.01 o 
  -4   8   9        6.36        5.50      2.23 o 
  -3   8   9      413.87      460.70     46.77 o 
  -2   8   9     1007.38      964.05     20.32 o 
  -1   8   9       20.95       25.15      2.95 o 
   0   8   9      109.53      111.15      4.51 o 
   1   8   9       95.40       97.24      3.84 o 
   2   8   9       24.08       30.64      2.93 o 
   3   8   9       28.40       32.50      4.52 o 
   4   8   9       31.94       42.85      6.07 o 
   5   8   9        9.71       13.51      4.87 o 
  -5   9   9       22.10       20.40      3.59 o 
  -4   9   9       62.35       56.57      6.07 o 
  -3   9   9      450.28      473.79     12.52 o 
  -2   9   9      135.38      147.06      8.13 o 
  -1   9   9       65.92       61.70      4.57 o 
   0   9   9       16.64       15.21      2.11 o 
   1   9   9       40.43       42.66      3.24 o 
   2   9   9        5.62        4.20      1.61 o 
   3   9   9       17.87       16.93      2.74 o 
   4   9   9       20.81       28.62      4.57 o 
   5   9   9       53.14       58.01      7.29 o 
  -5  10   9        5.23        2.74      2.68 o 
  -4  10   9       57.54       53.74      6.49 o 
  -3  10   9       66.10       69.95      5.04 o 
  -2  10   9       58.13       61.23      4.37 o 
  -1  10   9        0.05       -0.78      1.26 o 
   0  10   9       38.18       34.69      2.88 o 
   1  10   9       84.45       88.64      5.34 o 
   2  10   9       44.37       44.95      3.48 o 
   3  10   9       80.11       85.09      5.17 o 
   4  10   9       27.49       36.39      5.52 o 
   5  10   9       14.94        8.55      4.54 o 
  -5  11   9       13.31        8.56      3.09 o 
  -4  11   9      326.26      328.83     11.39 o 
  -3  11   9        1.85       -0.85      1.82 o 
  -2  11   9       15.58        8.63      2.35 o 
  -1  11   9        0.81        1.57      1.60 o 
   0  11   9      134.55      129.66      5.06 o 
   1  11   9       21.09       20.18      2.99 o 
   2  11   9      170.47      166.57      6.56 o 
   3  11   9        1.55       -0.25      1.87 o 
   4  11   9        4.28        8.29      3.06 o 
   5  11   9        2.11       -2.17      4.87 o 
  -5  12   9       60.14       58.95      6.29 o 
  -4  12   9        2.65        3.85      2.39 o 
  -3  12   9      141.68      143.97      7.03 o 
  -2  12   9       11.36        7.43      2.21 o 
  -1  12   9      150.26      151.95     12.16 o 
   0  12   9      110.16      110.10      4.80 o 
   1  12   9        0.01        0.29      1.72 o 
   2  12   9       24.42       21.04      5.37 o 
   3  12   9        9.17        7.83      2.21 o 
   4  12   9       78.85       84.39      9.46 o 
   5  12   9      102.42      130.06     13.59 o 
  -5  13   9       48.00       47.67      5.97 o 
  -4  13   9        7.05       10.31      3.99 o 
  -3  13   9        4.63        3.06      2.24 o 
  -2  13   9        0.14       -1.38      1.38 o 
  -1  13   9       30.44       31.94      3.16 o 
   0  13   9      115.62      109.34      4.82 o 
   1  13   9       61.44       54.82      4.99 o 
   2  13   9        2.96        0.09      1.81 o 
   3  13   9        8.82        7.06      2.83 o 
   4  13   9        0.70       -0.70      3.16 o 
  -5  14   9        9.00       16.29      9.14 o 
  -4  14   9      255.15      271.49     10.57 o 
  -3  14   9       32.19       30.55      3.96 o 
  -2  14   9        0.70        0.87      1.59 o 
  -1  14   9        0.01       -0.49      1.50 o 
   0  14   9      118.36      106.26      6.78 o 
   1  14   9        3.28        2.54      2.13 o 
   2  14   9        1.20        3.55      2.36 o 
   3  14   9        7.25        5.29      2.63 o 
   4  14   9        0.61       -2.68      2.87 o 
  -4  15   9        0.02       -2.56      2.56 o 
  -3  15   9        7.37        3.07      3.53 o 
  -2  15   9        0.57       -1.33      1.62 o 
  -1  15   9        3.85       -1.47      1.47 o 
   0  15   9       26.21       31.39      3.79 o 
   1  15   9       26.71       27.68      4.26 o 
   2  15   9        3.32        5.05      2.26 o 
   3  15   9       26.61       16.76      3.46 o 
   4  15   9       56.73       55.48      7.51 o 
  -4  16   9       37.46       37.31      4.72 o 
  -3  16   9        2.10        2.09      2.22 o 
  -2  16   9       94.85       96.83      5.61 o 
  -1  16   9       66.82       55.89      4.28 o 
   0  16   9        1.88        2.27      3.31 o 
   1  16   9        1.78        2.62      2.38 o 
   2  16   9        0.09        0.17      1.97 o 
   3  16   9       76.30       79.97      7.51 o 
   4  16   9        1.41        0.51      3.44 o 
  -4  17   9       41.48       48.47      6.30 o 
  -3  17   9        1.70        0.33      2.15 o 
  -2  17   9        2.48        2.57      1.94 o 
  -1  17   9       64.75       52.54      5.05 o 
   0  17   9        1.55        2.50      2.15 o 
   1  17   9      127.53      127.78      6.57 o 
   2  17   9       84.27       88.00      6.80 o 
   3  17   9       97.87       77.44     33.04 o 
   4  17   9        7.79        9.27      4.37 o 
  -4  18   9       29.57       19.68      5.03 o 
  -3  18   9       70.30       70.46      5.71 o 
  -2  18   9       45.22       52.75      4.74 o 
  -1  18   9        0.11       -0.51      1.75 o 
   0  18   9        8.43        8.99      2.61 o 
   1  18   9       50.42       43.73      4.33 o 
   2  18   9       62.93       67.50      5.49 o 
   3  18   9       19.74       23.21      5.04 o 
   4  18   9        0.10        1.38      3.36 o 
  -4  19   9        4.72        7.81      3.83 o 
  -3  19   9       12.94       11.23      3.32 o 
  -2  19   9        4.10        7.82      2.59 o 
  -1  19   9        0.74        0.47      2.71 o 
   0  19   9      107.70      103.72      6.40 o 
   1  19   9      110.85      126.71      7.06 o 
   2  19   9       42.56       43.20      4.71 o 
   3  19   9       24.32       19.48      4.81 o 
  -4  20   9        0.11        0.13      7.46 o 
  -3  20   9        6.92        3.46      2.65 o 
  -2  20   9        1.50        1.17      2.23 o 
  -1  20   9       13.19       15.59      3.27 o 
   0  20   9       18.48       17.90      3.35 o 
   1  20   9       58.85       69.66      5.66 o 
   2  20   9       11.17       13.76      3.33 o 
   3  20   9        3.94        9.31      4.35 o 
  -3  21   9       16.97       25.07      4.17 o 
  -2  21   9       79.70      109.12     16.77 o 
  -1  21   9       18.38       14.71      3.36 o 
   0  21   9        0.22       -1.14      2.08 o 
   1  21   9       55.82       55.38      5.27 o 
   2  21   9       37.07       42.45      4.98 o 
   3  21   9       14.82       20.42      5.61 o 
  -3  22   9        7.91        4.49      3.00 o 
  -2  22   9        1.41        3.72      3.94 o 
  -1  22   9        6.90       16.77      5.24 o 
   0  22   9        7.04        5.47      2.93 o 
   1  22   9        5.85        7.02      2.96 o 
   2  22   9        0.54       -1.08      2.68 o 
   3  22   9        0.14        0.61      3.99 o 
  -3  23   9        6.82        9.29      3.42 o 
  -2  23   9        2.78        0.71      3.90 o 
  -1  23   9       26.77       39.74     12.81 o 
   0  23   9        8.81        6.69      3.05 o 
   1  23   9       72.23       83.44      6.76 o 
   2  23   9        0.82       -0.15      2.92 o 
  -2  24   9       31.05       27.53      7.10 o 
  -1  24   9        0.10        2.08      4.13 o 
   0  24   9        0.05        0.82      2.63 o 
   1  24   9       22.25       34.35      5.02 o 
   2  24   9       21.18       21.31      4.57 o 
  -2  25   9       65.58       81.69     15.96 o 
  -1  25   9      104.64      138.24     12.60 o 
   0  25   9        0.00        0.34      2.99 o 
   1  25   9        8.37       12.40      3.92 o 
   2  25   9       20.20       13.69      4.11 o 
  -1  26   9        7.04       11.08      5.68 o 
   0  26   9       14.22       16.31      4.30 o 
   1  26   9       85.79       95.47      7.71 o 
   0  27   9      125.48      145.66     14.33 o 
  -4   0  10        5.40        9.23      4.19 o 
  -2   0  10       60.18       62.29      7.41 o 
   0   0  10      629.73      567.05     17.64 o 
   2   0  10       28.00       22.86      7.40 o 
   4   0  10       32.91       23.41      5.75 o 
  -5   1  10       39.80       41.64      6.95 o 
  -4   1  10      100.11      101.71      7.17 o 
  -3   1  10        0.18       -0.61      2.35 o 
  -2   1  10       94.41      125.09      7.04 o 
  -1   1  10       25.28       21.11      4.35 o 
   0   1  10       20.28       22.72      3.50 o 
   1   1  10        9.31        9.50      2.02 o 
   2   1  10       73.95       60.83      8.24 o 
   3   1  10        8.77        7.50      3.17 o 
   4   1  10       13.82       22.67      4.22 o 
   5   1  10        6.77       11.24      4.16 o 
  -5   2  10       52.37       53.16      7.80 o 
  -4   2  10       10.05       11.19      3.33 o 
  -3   2  10       12.56       11.46      3.03 o 
  -2   2  10       55.70       50.08      7.38 o 
  -1   2  10       43.56       38.26      5.45 o 
   0   2  10      284.00      269.87      7.67 o 
   1   2  10      133.44      140.89      7.51 o 
   2   2  10       69.80       27.60      8.00 o 
   3   2  10        1.20        0.24      2.39 o 
   4   2  10       15.08       12.63      3.68 o 
   5   2  10       46.15       50.23      6.31 o 
  -5   3  10        3.14        0.29      3.99 o 
  -4   3  10      144.74      146.17      8.48 o 
  -3   3  10       16.01       12.18      2.96 o 
  -2   3  10      184.94      190.64      9.31 o 
  -1   3  10      136.80      145.68      7.67 o 
   0   3  10       78.28       78.53      6.93 o 
   1   3  10       70.77       56.40      8.05 o 
   2   3  10        0.02       -0.07      1.35 o 
   3   3  10        6.35        3.23      2.80 o 
   4   3  10       48.47       54.14      6.33 o 
   5   3  10       30.09       34.75      5.62 o 
  -5   4  10        6.91        5.66      4.62 o 
  -4   4  10      130.32      138.43      8.39 o 
  -3   4  10        1.94        1.06      1.61 o 
  -2   4  10      333.80      337.53     14.41 o 
  -1   4  10      169.21      179.00      8.56 o 
   0   4  10       25.30       20.78      3.14 o 
   1   4  10       11.06       10.45      1.77 o 
   2   4  10        2.28        3.64      1.49 o 
   3   4  10       22.37       14.36      4.00 o 
   4   4  10      125.26      140.33      8.66 o 
   5   4  10       42.62       56.80      5.99 o 
  -5   5  10        4.63        7.09      4.47 o 
  -4   5  10        2.38        5.09      3.03 o 
  -3   5  10      114.34      117.14      7.78 o 
  -2   5  10      565.78      639.34     23.78 o 
  -1   5  10      128.41      130.01      5.79 o 
   0   5  10        4.56        4.40      1.50 o 
   1   5  10       17.41       13.70      2.12 o 
   2   5  10       16.87       14.44      2.20 o 
   3   5  10        4.31        1.88      2.23 o 
   4   5  10       10.87       12.37      4.08 o 
   5   5  10       67.51       87.83      8.29 o 
  -5   6  10        2.60        2.15      4.32 o 
  -4   6  10        3.22        4.36      3.07 o 
  -3   6  10       20.67       20.25      2.81 o 
  -2   6  10      340.31      350.11     13.40 o 
  -1   6  10      106.30       95.02      5.08 o 
   0   6  10       72.75       71.88      6.45 o 
   1   6  10      227.95      238.67     14.05 o 
   2   6  10        1.18        0.94      1.49 o 
   3   6  10      113.67      112.93      6.34 o 
   4   6  10        0.10        0.28      3.33 o 
   5   6  10       18.14       15.23      4.47 o 
  -5   7  10       31.15       24.70      6.11 o 
  -4   7  10        1.39        5.17      2.31 o 
  -3   7  10       21.51       20.10      2.92 o 
  -2   7  10       71.94       77.02      6.62 o 
  -1   7  10       13.86       14.37      2.56 o 
   0   7  10       55.57       55.63      5.07 o 
   1   7  10      147.01      135.43     24.99 o 
   2   7  10        4.08        1.37      1.51 o 
   3   7  10       37.60       38.04      5.60 o 
   4   7  10       29.96       29.77      5.78 o 
   5   7  10        4.87       -1.71      6.88 o 
  -5   8  10        0.34        3.71      5.06 o 
  -4   8  10       39.79       36.52      3.92 o 
  -3   8  10       26.13       19.63      3.01 o 
  -2   8  10       59.92       59.63      5.45 o 
  -1   8  10       14.51       11.84      2.49 o 
   0   8  10      222.40      208.98      9.40 o 
   1   8  10        1.10        3.77      1.78 o 
   2   8  10        0.09        0.36      1.57 o 
   3   8  10       33.82       38.95      3.81 o 
   4   8  10        1.03        1.53      2.85 o 
  -5   9  10       25.07       23.68      8.14 o 
  -4   9  10       34.95       34.08      3.99 o 
  -3   9  10       45.35       50.47      4.66 o 
  -2   9  10       50.62       53.18      5.22 o 
  -1   9  10       84.66       84.08      5.80 o 
   0   9  10       26.67       22.38      2.54 o 
   1   9  10       92.21       82.05      5.11 o 
   2   9  10       53.12       49.25      4.69 o 
   3   9  10       53.18       59.46      4.92 o 
   4   9  10        1.19        0.26      2.59 o 
  -4  10  10      257.70      294.87     10.71 o 
  -3  10  10      235.78      234.04      9.22 o 
  -2  10  10        3.03        3.53      2.59 o 
  -1  10  10       25.88       25.56      2.98 o 
   0  10  10      183.02      187.26      6.36 o 
   1  10  10      507.33      489.35     14.78 o 
   2  10  10        0.12       -0.92      1.65 o 
   3  10  10        0.37       -1.02      2.30 o 
   4  10  10       13.03       13.54      3.75 o 
  -4  11  10       25.19       25.20      3.73 o 
  -3  11  10        0.90        1.81      2.29 o 
  -2  11  10       20.06       19.60      3.73 o 
  -1  11  10        1.22       -0.72      1.42 o 
   0  11  10        6.07        5.13      2.17 o 
   1  11  10       92.40       84.18      5.83 o 
   2  11  10       16.40       23.87      3.76 o 
   3  11  10        2.11        0.38      2.28 o 
   4  11  10        5.37        6.38      3.75 o 
  -4  12  10      441.19      501.11     15.28 o 
  -3  12  10      175.75      164.58      7.97 o 
  -2  12  10        4.57        0.96      2.88 o 
  -1  12  10       33.79       25.13      3.20 o 
   0  12  10       37.64       28.57      4.70 o 
   1  12  10        7.58        6.22      2.27 o 
   2  12  10        0.01       -1.39      1.85 o 
   3  12  10        2.80       -0.25      2.51 o 
   4  12  10        3.90        0.07      3.17 o 
  -4  13  10       77.15       81.82      6.60 o 
  -3  13  10      446.05      510.27     14.97 o 
  -2  13  10       41.91       30.77      4.22 o 
  -1  13  10       11.28        7.94      2.21 o 
   0  13  10        2.79        0.20      1.79 o 
   1  13  10        9.65        8.73      2.71 o 
   2  13  10        0.09       -0.83      1.99 o 
   3  13  10       12.15        8.73      2.94 o 
   4  13  10      147.12      151.60     30.90 o 
  -4  14  10      304.34      322.41     12.07 o 
  -3  14  10      160.28      176.26      9.23 o 
  -2  14  10        0.00       -1.07      2.23 o 
  -1  14  10       10.10        4.91      2.07 o 
   0  14  10        0.60        0.38      1.90 o 
   1  14  10       14.00       16.88      3.32 o 
   2  14  10       40.03       42.79      7.05 o 
   3  14  10       65.48       82.60      6.55 o 
   4  14  10       48.01       35.92      6.71 o 
  -4  15  10       22.46       20.99      5.57 o 
  -3  15  10       15.92       19.32      3.50 o 
  -2  15  10        2.17       -1.57      2.36 o 
  -1  15  10       77.55       67.91      6.87 o 
   0  15  10       48.94       49.77      7.18 o 
   1  15  10        2.23        0.13      2.34 o 
   2  15  10       90.26      103.62      7.73 o 
   3  15  10       10.84        3.92      2.83 o 
   4  15  10       59.00       84.75      9.30 o 
  -4  16  10       53.94       40.29      5.66 o 
  -3  16  10        1.11       -0.09      2.39 o 
  -2  16  10       16.19       10.32      5.38 o 
  -1  16  10       10.58        7.12      2.89 o 
   0  16  10       37.02       44.24      6.75 o 
   1  16  10       60.59       74.71      7.13 o 
   2  16  10       20.31       20.68      4.00 o 
   3  16  10       25.71       23.91      4.31 o 
  -4  17  10        2.13       -0.77      5.19 o 
  -3  17  10        9.61        6.90      3.85 o 
  -2  17  10      105.42       98.97      7.77 o 
  -1  17  10      244.45      276.83     11.25 o 
   0  17  10       43.01       46.07      5.14 o 
   1  17  10       22.04       34.67      4.12 o 
   2  17  10        1.30        2.71      2.52 o 
   3  17  10        0.06       -0.97      3.14 o 
  -3  18  10       76.71      101.38      6.96 o 
  -2  18  10        3.64        1.52      3.25 o 
  -1  18  10      210.68      201.26     15.83 o 
   0  18  10       36.29       22.51      4.11 o 
   1  18  10       47.61       55.61      7.72 o 
   2  18  10       65.32       70.40      8.92 o 
   3  18  10       38.16       39.52     13.04 o 
  -3  19  10        5.26        2.53      3.81 o 
  -2  19  10        0.12       -0.83      4.74 o 
  -1  19  10       10.97        7.24      2.84 o 
   0  19  10        8.58        8.04      2.81 o 
   1  19  10        5.82        7.44      2.62 o 
   2  19  10       25.88       14.44      3.76 o 
   3  19  10        0.66        3.27      3.14 o 
  -3  20  10       90.22       89.20      6.78 o 
  -2  20  10       22.49       29.08      6.32 o 
  -1  20  10        0.92        1.01      2.17 o 
   0  20  10        0.99        0.91      2.57 o 
   1  20  10        5.35        3.36      2.76 o 
   2  20  10       17.90       23.18      4.05 o 
   3  20  10       57.57       52.35     39.63 o 
  -3  21  10        0.20       -1.10      3.67 o 
  -2  21  10      219.06      245.67     21.39 o 
  -1  21  10       22.95       17.44      6.93 o 
   0  21  10       80.22       90.63      6.75 o 
   1  21  10        2.90        3.22      2.84 o 
   2  21  10       46.20       57.24      5.84 o 
  -2  22  10        4.44        7.69      4.69 o 
  -1  22  10       13.86       12.78      5.04 o 
   0  22  10        3.16        4.95      3.27 o 
   1  22  10      183.04      221.40      9.94 o 
   2  22  10       31.70       35.65      5.00 o 
  -2  23  10      103.98      119.63     18.98 o 
  -1  23  10      297.59      362.67     18.44 o 
   0  23  10      320.13      371.99     12.92 o 
   1  23  10       14.94       19.11      4.12 o 
   2  23  10        0.04        1.27      3.06 o 
  -1  24  10      108.50      126.85     12.35 o 
   0  24  10      162.77      185.56      9.65 o 
   1  24  10        0.90        0.68      3.13 o 
   0  25  10       47.86       54.12      7.39 o 
  -3   0  11       14.60       11.77      4.92 o 
  -1   0  11        9.82        7.20      7.02 o 
   1   0  11       87.03       84.52     14.45 o 
   3   0  11       89.84       94.07     23.46 o 
  -4   1  11        1.79        1.76      3.80 o 
  -3   1  11        2.42        1.99      3.38 o 
  -2   1  11       23.08       23.77      4.63 o 
  -1   1  11       82.94       94.10      7.11 o 
   0   1  11        0.76       -1.23      2.01 o 
   1   1  11      235.11      255.40     11.66 o 
   2   1  11        0.69        1.50      1.69 o 
   3   1  11        5.69        6.71      3.84 o 
   4   1  11      118.68      146.28      8.33 o 
  -4   2  11        4.14        6.45      3.38 o 
  -3   2  11       26.46       27.21      3.98 o 
  -2   2  11        5.51        7.34      2.75 o 
  -1   2  11       40.94       32.65      4.56 o 
   0   2  11      199.59      219.50      7.58 o 
   1   2  11       16.40       15.76      2.74 o 
   2   2  11       40.02       38.60      6.80 o 
   3   2  11        4.41        3.88      2.68 o 
   4   2  11       11.42        9.73      3.78 o 
  -4   3  11       64.90       71.20      6.71 o 
  -3   3  11       15.34       19.71      3.49 o 
  -2   3  11        2.21        2.11      2.54 o 
  -1   3  11       45.60       48.92      5.52 o 
   0   3  11        2.76        1.03      1.45 o 
   1   3  11       42.16       50.20      7.85 o 
   2   3  11       78.11       61.17     12.97 o 
   3   3  11      145.02      162.03     10.01 o 
   4   3  11       89.39      104.28      7.42 o 
  -4   4  11        3.72        1.73      3.14 o 
  -3   4  11       19.04       21.61      3.68 o 
  -2   4  11       11.32       12.18      3.49 o 
  -1   4  11      124.36      127.00      7.81 o 
   0   4  11        0.15        0.97      1.35 o 
   1   4  11      149.50      127.81     32.27 o 
   2   4  11       18.23       18.78      4.58 o 
   3   4  11       20.33       15.29      3.41 o 
   4   4  11       27.60       29.84      6.33 o 
  -4   5  11       27.24       25.71      4.75 o 
  -3   5  11       29.27       31.02      4.17 o 
  -2   5  11        4.02        4.57      3.05 o 
  -1   5  11        0.08        0.74      2.30 o 
   0   5  11        0.47       -0.01      1.28 o 
   1   5  11       12.66       13.90      3.52 o 
   2   5  11       40.09       41.27      7.48 o 
   3   5  11        5.35        4.93      2.91 o 
   4   5  11       46.62       50.26      9.17 o 
  -4   6  11        0.01        0.13      3.23 o 
  -3   6  11       54.28       48.87      4.98 o 
  -2   6  11       50.17       51.63      5.91 o 
  -1   6  11       71.76       74.76     10.35 o 
   0   6  11       25.16       21.04      2.56 o 
   1   6  11       21.63       13.84      3.73 o 
   2   6  11       13.15        7.00      2.33 o 
   3   6  11       88.37       82.03     15.46 o 
   4   6  11        2.84        4.94      3.70 o 
  -4   7  11       24.89       23.65      4.80 o 
  -3   7  11       17.67       18.12      4.20 o 
  -2   7  11       36.65       41.49      5.45 o 
  -1   7  11       36.70       46.86      4.67 o 
   0   7  11        1.17        1.83      1.60 o 
   1   7  11       25.89       18.21      4.56 o 
   2   7  11       22.25       23.63      5.24 o 
   3   7  11      142.66      136.98     28.79 o 
   4   7  11        0.18       -2.62      3.85 o 
  -4   8  11       21.85       25.19      4.93 o 
  -3   8  11       21.98       21.08      3.64 o 
  -2   8  11       11.51        8.40      3.63 o 
  -1   8  11        1.30        1.18      1.64 o 
   0   8  11       14.65        9.88      2.73 o 
   1   8  11       68.62       64.06      8.19 o 
   2   8  11       21.66       19.79      4.00 o 
   3   8  11       44.67       52.59     11.30 o 
   4   8  11       50.88       63.82      8.89 o 
  -4   9  11        7.28       12.04      4.23 o 
  -3   9  11       43.59       40.94      4.38 o 
  -2   9  11       22.98       26.82      4.31 o 
  -1   9  11       26.21       27.70      3.27 o 
   0   9  11        2.48        2.44      1.99 o 
   1   9  11       37.57       40.38      4.20 o 
   2   9  11      104.79       57.35     20.88 o 
   3   9  11      210.10      216.35     59.87 o 
   4   9  11       13.80       17.50      5.13 o 
  -4  10  11        0.03        2.99      3.62 o 
  -3  10  11      416.30      416.34     20.38 o 
  -2  10  11      146.89      154.46      8.42 o 
  -1  10  11        6.90        6.26      2.11 o 
   0  10  11       87.75       91.13      6.23 o 
   1  10  11       11.23        7.70      2.39 o 
   2  10  11       87.31      108.95      7.69 o 
   3  10  11       65.46       71.69     11.23 o 
   4  10  11       79.58       74.24      8.01 o 
  -4  11  11      200.32      222.32     16.55 o 
  -3  11  11        0.08        1.46      2.61 o 
  -2  11  11        3.74        3.67      3.49 o 
  -1  11  11       52.65       48.93      4.12 o 
   0  11  11        0.06        2.00      2.19 o 
   1  11  11        0.10        2.31      1.93 o 
   2  11  11        5.81        2.36      2.28 o 
   3  11  11        4.46        6.27      3.98 o 
   4  11  11       12.32       15.21      5.22 o 
  -4  12  11        4.99        4.02      4.46 o 
  -3  12  11       45.26       59.23      6.42 o 
  -2  12  11        7.96        5.40      2.82 o 
  -1  12  11       12.63       17.93      3.03 o 
   0  12  11       59.69       53.24      5.09 o 
   1  12  11       58.28       55.61      6.42 o 
   2  12  11       13.86       19.30      4.21 o 
   3  12  11        0.98       -0.68      2.80 o 
  -4  13  11        1.05        2.51      3.13 o 
  -3  13  11      265.21      303.16     12.20 o 
  -2  13  11       27.64       22.24      3.98 o 
  -1  13  11       12.85        8.09      2.85 o 
   0  13  11       25.38       17.05      3.48 o 
   1  13  11      154.10      111.05     27.92 o 
   2  13  11        2.91        7.18      3.01 o 
   3  13  11        3.54        1.91      2.76 o 
  -3  14  11       13.05       16.41      3.54 o 
  -2  14  11        4.03       -1.73      2.63 o 
  -1  14  11       23.21       12.33      3.14 o 
   0  14  11      442.95      455.35     16.01 o 
   1  14  11      108.81      131.41      9.10 o 
   2  14  11       19.59       14.57      3.70 o 
   3  14  11        0.26        1.45      2.69 o 
  -3  15  11        0.09        0.72      2.73 o 
  -2  15  11        1.23        0.73      2.97 o 
  -1  15  11        8.20        3.87      2.65 o 
   0  15  11        1.03        2.11      2.70 o 
   1  15  11       40.54       36.00      4.99 o 
   2  15  11       41.38       51.21      7.87 o 
   3  15  11      113.11      117.74      9.59 o 
  -3  16  11       62.50       78.20      6.35 o 
  -2  16  11        0.33       -3.12      3.12 o 
  -1  16  11       33.46       35.24      4.77 o 
   0  16  11       16.39       15.15      3.38 o 
   1  16  11        3.97       -2.18      3.20 o 
   2  16  11        8.62        7.84      3.07 o 
   3  16  11        6.00       11.14      3.64 o 
  -3  17  11      149.95      179.92     13.66 o 
  -2  17  11       14.89       12.96      4.96 o 
  -1  17  11       46.59       49.73      7.25 o 
   0  17  11        5.44       11.11      3.38 o 
   1  17  11       65.01       71.08      6.51 o 
   2  17  11        0.46       -2.80      2.80 o 
   3  17  11        3.10        0.68      4.53 o 
  -3  18  11       57.90       47.60     24.14 o 
  -2  18  11      197.87      229.73     14.38 o 
  -1  18  11      185.19      220.23     17.73 o 
   0  18  11       26.88       34.04      4.32 o 
   1  18  11       26.04       35.86      4.60 o 
   2  18  11        6.38       12.85      3.53 o 
  -2  19  11      565.44      622.80     25.19 o 
  -1  19  11      129.46      134.58     15.35 o 
   0  19  11       40.24       38.96      4.74 o 
   1  19  11       62.85       75.85      8.13 o 
   2  19  11        0.87        1.27      2.88 o 
  -2  20  11       60.54       73.64     13.09 o 
  -1  20  11        9.66       12.45      5.42 o 
   0  20  11       17.85       15.72      3.70 o 
   1  20  11       30.63       39.96      5.16 o 
   2  20  11        6.65        5.16      3.29 o 
  -2  21  11      204.01      248.93     25.25 o 
  -1  21  11        1.95        4.14      4.74 o 
   0  21  11        8.12       11.15      3.60 o 
   1  21  11        0.07       -2.33      2.77 o 
  -1  22  11      293.84      319.10     27.65 o 
   0  22  11       51.42       54.60      5.88 o 
   1  22  11        9.28        7.98      3.98 o 
   0  23  11      102.74      120.29     17.46 o 
  -4   0  12       68.22       83.84     13.14 o 
  -2   0  12       22.46       13.70      4.93 o 
   0   0  12       85.92      102.91      8.46 o 
   2   0  12       16.11       12.87     11.92 o 
   4   0  12      739.02      852.12     39.96 o 
  -4   1  12       71.41       66.42      8.27 o 
  -3   1  12        1.35        4.91      3.44 o 
  -2   1  12       10.51        7.20      3.04 o 
  -1   1  12        0.02       -0.90      2.51 o 
   0   1  12       43.12       38.65      5.83 o 
   1   1  12       20.14       13.10      7.75 o 
   2   1  12        0.76        2.66      7.21 o 
   3   1  12        8.92       11.10      3.51 o 
   4   1  12       85.88      100.52      9.68 o 
  -4   2  12        2.72       -1.38      3.99 o 
  -3   2  12       49.10       58.88      6.56 o 
  -2   2  12       46.90       51.50      5.55 o 
  -1   2  12        1.64        1.09      2.72 o 
   0   2  12      134.44      159.03      6.67 o 
   1   2  12       15.59       11.13      7.45 o 
   2   2  12        0.63        1.94      2.72 o 
   3   2  12       32.31       31.16      5.43 o 
   4   2  12       28.68       30.03      6.74 o 
  -4   3  12        3.90        5.93      3.82 o 
  -3   3  12        2.15        2.51      2.83 o 
  -2   3  12        0.38        1.18      2.97 o 
  -1   3  12       85.05       91.57      9.63 o 
   0   3  12      100.13      117.27      9.17 o 
   1   3  12      139.50      124.46     28.44 o 
   2   3  12        0.48        1.15      2.74 o 
   3   3  12      142.22      154.07     19.66 o 
   4   3  12        2.76        6.05      8.50 o 
  -4   4  12       37.71       32.17      5.43 o 
  -3   4  12        2.58        5.20      3.04 o 
  -2   4  12       16.17       12.10      5.44 o 
  -1   4  12       14.07       11.54      4.05 o 
   0   4  12       48.32       42.59      7.63 o 
   1   4  12       73.51       78.70      5.42 o 
   2   4  12        4.52        5.98      3.60 o 
   3   4  12        1.14       -0.34      3.37 o 
  -4   5  12       28.60       30.58      5.33 o 
  -3   5  12        1.26       -0.61      2.77 o 
  -2   5  12        1.55        2.89      3.17 o 
  -1   5  12       11.21       13.96      4.29 o 
   0   5  12       44.21       47.01      6.17 o 
   1   5  12       21.01       18.65      3.99 o 
   2   5  12      257.01      270.71     46.82 o 
   3   5  12       38.02       39.04      9.62 o 
  -4   6  12      137.99      164.21     10.90 o 
  -3   6  12        5.35       10.26      3.73 o 
  -2   6  12       42.82       39.93      5.62 o 
  -1   6  12       46.90       47.78      5.19 o 
   0   6  12       36.88       39.01      7.36 o 
   1   6  12       15.82        9.19      5.28 o 
   2   6  12       78.74       54.78     17.50 o 
   3   6  12       12.96       14.80      4.69 o 
  -4   7  12       45.16       51.11     10.29 o 
  -3   7  12        9.35        5.94      3.46 o 
  -2   7  12       16.80       25.53      5.31 o 
  -1   7  12        5.16        3.49      2.45 o 
   0   7  12       39.86       40.75      5.57 o 
   1   7  12       28.30       21.06      3.79 o 
   2   7  12       87.99       60.07     24.93 o 
   3   7  12      181.94      173.38     34.75 o 
  -3   8  12       15.12       11.16      4.05 o 
  -2   8  12       64.94       68.26      7.54 o 
  -1   8  12        3.19        4.88      2.60 o 
   0   8  12       56.58       75.79      5.67 o 
   1   8  12       20.20       16.62      4.19 o 
   2   8  12       17.94        9.24      4.01 o 
   3   8  12       43.87       43.54      6.44 o 
  -3   9  12       34.49       42.44      6.44 o 
  -2   9  12       66.12       70.96      7.23 o 
  -1   9  12       56.68       63.55      6.48 o 
   0   9  12      198.04      193.92     32.45 o 
   1   9  12       40.36       26.53      5.04 o 
   2   9  12        5.78        3.04      3.38 o 
   3   9  12        1.05       -1.32      3.37 o 
  -3  10  12        5.56        9.80      4.35 o 
  -2  10  12        1.94        3.88      2.92 o 
  -1  10  12       28.51       31.59      5.71 o 
   0  10  12      176.43      141.57     37.35 o 
   1  10  12      184.36      200.17     35.01 o 
   2  10  12       10.11       14.76      3.80 o 
   3  10  12       50.94       28.93     16.59 o 
  -3  11  12        0.00       -1.03      3.86 o 
  -2  11  12        2.65        3.67      2.97 o 
  -1  11  12       32.39       36.72      6.18 o 
   0  11  12       37.24       46.53      5.04 o 
   1  11  12       17.31       13.82      3.15 o 
   2  11  12      303.77      295.47     46.22 o 
   3  11  12        7.75        4.05      3.93 o 
  -3  12  12        3.66        0.23      4.89 o 
  -2  12  12       27.50       37.05      4.95 o 
  -1  12  12        1.43       -1.22      3.21 o 
   0  12  12        2.63        2.65      2.45 o 
   1  12  12        8.64        6.13      2.80 o 
   2  12  12       40.09       40.10      5.07 o 
   3  12  12        3.24       -1.46      3.69 o 
  -3  13  12       30.53       38.04      5.74 o 
  -2  13  12       76.03       89.81      8.88 o 
  -1  13  12       32.25       36.73      5.54 o 
   0  13  12      163.31      170.15     11.69 o 
   1  13  12       37.49       34.27      4.82 o 
   2  13  12       45.37       46.94      7.28 o 
   3  13  12       66.37       25.56     16.06 o 
  -3  14  12      304.13      334.33     30.82 o 
  -2  14  12      307.27      347.13     29.95 o 
  -1  14  12        9.01        8.29      3.80 o 
   0  14  12        6.46        1.26      2.67 o 
   1  14  12        0.00       -1.13      2.28 o 
   2  14  12       37.72       31.70      4.90 o 
  -2  15  12      170.40      199.83     22.50 o 
  -1  15  12        3.25        1.88      3.56 o 
   0  15  12        2.70        6.89      3.05 o 
   1  15  12        7.85        1.76      3.06 o 
   2  15  12       10.50        9.89      4.02 o 
  -2  16  12        4.56        4.51      4.27 o 
  -1  16  12        7.11        3.76      3.98 o 
   0  16  12        0.01       -1.39      2.93 o 
   1  16  12        3.10       -0.81      3.33 o 
   2  16  12       29.58       24.18      4.89 o 
  -2  17  12      130.47      153.06     12.77 o 
  -1  17  12        9.83        9.23      4.70 o 
   0  17  12       22.07       14.10      3.98 o 
   1  17  12        3.69        5.59      3.21 o 
   2  17  12       91.45       53.50     37.86 o 
  -1  18  12      108.56       91.23     16.78 o 
   0  18  12       10.12        5.82      3.35 o 
   1  18  12       62.82       60.05      9.36 o 
  -1  19  12       37.16       52.00      8.30 o 
   0  19  12       14.50       13.79      3.92 o 
   1  19  12       16.05       17.43      3.92 o 
   0  20  12       92.54      109.93     37.18 o 
  -3   0  13      123.16      134.86     34.71 o 
  -1   0  13        2.38       -0.55      3.91 o 
   1   0  13       37.52       39.87     24.50 o 
   3   0  13       18.02       39.59     16.85 o 
  -3   1  13        1.51        4.24      3.85 o 
  -2   1  13       27.35       24.29      4.61 o 
  -1   1  13       14.10       14.77      3.75 o 
   0   1  13       26.37       19.09      4.07 o 
   1   1  13       79.57       57.04     14.88 o 
   2   1  13       97.12      106.22     16.51 o 
   3   1  13      151.37      171.25     22.75 o 
  -3   2  13      103.02      111.91     12.81 o 
  -2   2  13        0.33        1.65      3.05 o 
  -1   2  13       20.01       20.59      5.24 o 
   0   2  13        4.64        4.91      3.44 o 
   1   2  13       10.11        8.03      8.08 o 
   2   2  13        0.02        2.88      8.34 o 
   3   2  13        0.07        4.43      8.51 o 
  -3   3  13        4.15        5.78      3.52 o 
  -2   3  13       16.34       11.94      3.90 o 
  -1   3  13       21.92       26.18      5.54 o 
   0   3  13        6.87        4.52      3.34 o 
   1   3  13        2.08       -2.00      7.48 o 
   2   3  13        3.76       15.10      9.63 o 
   3   3  13       17.58       19.87     13.00 o 
  -3   4  13       82.88       97.55     11.68 o 
  -2   4  13        6.29        5.56      3.51 o 
  -1   4  13       84.12       93.66      8.13 o 
   0   4  13        5.20        6.36      4.65 o 
   1   4  13        8.09        2.49      7.19 o 
   2   4  13       40.44       26.62     12.15 o 
   3   4  13      142.58      158.09     22.62 o 
  -3   5  13        5.47        2.45      3.76 o 
  -2   5  13      187.29      234.51     12.08 o 
  -1   5  13      104.74      104.79      8.04 o 
   0   5  13       26.59       18.62      5.18 o 
   1   5  13        1.15       -0.18      6.58 o 
   2   5  13       12.35        5.26      7.99 o 
   3   5  13       56.52       31.25     13.80 o 
  -3   6  13        1.48       -2.93      4.52 o 
  -2   6  13       83.55      100.84     10.17 o 
  -1   6  13        9.16       17.94      6.23 o 
   0   6  13      373.16      390.90     18.81 o 
   1   6  13       40.65       20.61     13.81 o 
   2   6  13       11.38        7.60      8.20 o 
  -3   7  13        3.71        4.26      3.93 o 
  -2   7  13       39.08       37.11      9.01 o 
  -1   7  13       75.72       97.32      9.30 o 
   0   7  13       33.49       44.10      6.68 o 
   1   7  13        0.29        0.62      3.40 o 
   2   7  13      113.36       88.69     35.09 o 
  -3   8  13        2.36        4.32      4.53 o 
  -2   8  13        4.06        2.84      3.95 o 
  -1   8  13      105.84      111.89      9.92 o 
   0   8  13       13.33       14.13      8.26 o 
   1   8  13       53.59       58.48     11.41 o 
   2   8  13       59.19       32.40     15.70 o 
  -2   9  13       49.41       63.32      6.59 o 
  -1   9  13       16.62       16.65      5.23 o 
   0   9  13       49.26       57.81      7.59 o 
   1   9  13       46.31       42.15     10.13 o 
   2   9  13        0.83       -0.96      3.24 o 
  -2  10  13       84.36       95.97      9.68 o 
  -1  10  13       34.12       30.16      5.86 o 
   0  10  13       35.01       42.82      6.96 o 
   1  10  13       26.32       24.03      8.16 o 
   2  10  13       10.94        6.22      4.16 o 
  -2  11  13        5.71       11.89      6.02 o 
  -1  11  13        0.13        2.01      4.16 o 
   0  11  13        9.48        3.25      3.84 o 
   1  11  13       85.38       90.72     13.18 o 
   2  11  13      133.72      139.49     32.08 o 
  -2  12  13        1.10       -0.82      3.89 o 
  -1  12  13        4.63        2.81      4.07 o 
   0  12  13       85.26       93.80     15.58 o 
   1  12  13       97.97      108.39     13.95 o 
   2  12  13       87.34       68.86     20.77 o 
  -2  13  13       89.88      104.22     17.09 o 
  -1  13  13        0.27        0.22      3.50 o 
   0  13  13        1.35        0.04      2.87 o 
   1  13  13      148.92      134.92      9.11 o 
  -1  14  13        5.05       -0.62      3.38 o 
   0  14  13       36.04       24.99      4.81 o 
   1  14  13       45.10       46.96      8.63 o 
  -1  15  13       14.65       20.15      5.48 o 
   0  15  13       96.07      115.96      8.11 o 
   1  15  13      138.67      119.38     13.15 o 
   0  16  13       65.69       60.92      9.79 o 
  -2   0  14      357.79      402.58     49.61 o 
   0   0  14       72.14       63.38     38.75 o 
   2   0  14        2.91        7.70     17.62 o 
  -2   1  14       11.28       12.85      4.44 o 
  -1   1  14       13.27        8.04      4.15 o 
   0   1  14       25.30       27.92     11.35 o 
   1   1  14       12.82       11.27      9.22 o 
   2   1  14       11.96       17.03     14.95 o 
  -2   2  14       22.38       23.57      5.06 o 
  -1   2  14       62.24       60.93      7.80 o 
   0   2  14       17.34       10.77      8.76 o 
   1   2  14       36.73       25.19     10.90 o 
  -2   3  14        4.91        7.49      3.94 o 
  -1   3  14       20.08       20.83      5.68 o 
   0   3  14        6.75        9.48      8.56 o 
   1   3  14        0.02        2.60      7.95 o 
  -2   4  14       36.98       42.00      6.02 o 
  -1   4  14       33.83       24.37      6.48 o 
   0   4  14        4.18        1.67      7.57 o 
   1   4  14       16.96       22.34     10.11 o 
  -2   5  14        1.07        5.32      4.93 o 
  -1   5  14        2.00        0.97      5.78 o 
   0   5  14       15.69        3.23      8.17 o 
   1   5  14       10.67       12.48      9.45 o 
  -1   6  14       22.99       23.26      9.95 o 
   0   6  14       17.08       13.64      6.59 o 
   1   6  14       13.08        6.22      8.33 o 
  -1   7  14       36.40       50.43      7.68 o 
   0   7  14       28.02       24.59      7.39 o 
   1   7  14       24.92       22.83     11.16 o 
  -1   8  14        2.96       -1.75      6.11 o 
   0   8  14       11.21        8.54      5.01 o 
   1   8  14       38.80       41.54     12.74 o 
  -1   9  14       21.76       21.18      6.06 o 
   0   9  14        2.92        0.47      4.30 o 
   0  10  14       10.28        6.16      4.70 o 
                                                 
